# Supplementary material for: 2,2′-[1,1′-(Hexane-1,6-diyldioxy­dinitrilo)diethyl­idyne]diphenol
Source: Acta Crystallogr Sect E Struct Rep Online. 2008 Aug 9;64(Pt 9):o1726. doi: 10.1107/S1600536808024902 (PMC2960586; doi:10.1107/S1600536808024902)
Supplement: Supplementary file 1 [file e-64-o1726-sup1.cif]

##############################################################################
###                                                                        ###
###        Electronic paper (Acta Crystallographica Section E)             ###
###                                                                        ###
##############################################################################
#                                                                            #
# This CIF contains the data in a paper accepted for publication in Acta     #
# Crystallographica Section E. It conforms to the requirements of Notes      #
# for Authors for Section E, and has been peer reviewed under the auspices   #
# of the IUCr Commission on Journals.                                        #
#                                                                            #
# Full details of the Crystallographic Information File format               #
# are given in the paper "The Crystallographic Information File (CIF):       #
# a New Standard Archive File for Crystallography" by S. R. Hall, F. H.      #
# Allen and I. D. Brown [Acta Cryst. (1991), A47, 655-685].                  #
#                                                                            #
# The current version of the core CIF dictionary is obtainable from          #
# ftp://ftp.iucr.org/pub/cif_core.dic. The current version number is 2.4.    #
#                                                                            #
# Software is freely available for graphical display of the structure(s) in  #
# this CIF.  For information consult the CIF home page http://www.iucr.org/  #
# cif/home.html                                                              #
#                                                                            #
# This file may be used for bona fide research purposes within the           #
# scientific community so long as proper attribution is given to the journal # 
# article from which it was obtained.                                        #
#                                                                            #
##############################################################################
                                             
data_global
_audit_creation_method     SHELXL-97
_journal_data_validation_number     ?
_journal_date_recd_electronic     2008-07-18
_journal_date_accepted     2008-08-03
_journal_name_full     'Acta Crystallographica, Section E'
_journal_year     2008
_journal_volume     64
_journal_issue      9
_journal_page_first     o1726
_journal_page_last     o1726
_journal_paper_category     QO
_journal_coeditor_code     FL2214
_publ_contact_author_name     'Wen-Kui Dong'
_publ_contact_author_address
;
 School of Chemical and Biological Engineering
 Lanzhou Jiaotong University
 Lanzhou 730070
 People's Republic of China
;
_publ_contact_author_email     dongwk@mail.lzjtu.cn
_publ_contact_author_fax     '+86 931 4956512'
_publ_contact_author_phone     '+86 931 4938703'
_publ_section_title
;
2,2'-[1,1'-(Hexane-1,6-diyldioxydinitrilo)diethylidyne]diphenol
;
loop_
    _publ_author_name
    _publ_author_address
    'Wen-Kui Dong'
;
 School of Chemical and Biological Engineering
 Lanzhou Jiaotong University
 Lanzhou 730070
 People's Republic of China
;
    'Xue-Ni He'
;
 School of Chemical and Biological Engineering
 Lanzhou Jiaotong University
 Lanzhou 730070
 People's Republic of China
;
    'Yin-Xia Sun'
;
 School of Chemical and Biological Engineering
 Lanzhou Jiaotong University
 Lanzhou 730070
 People's Republic of China
;
    'Li Xu'
;
 School of Chemical and Biological Engineering
 Lanzhou Jiaotong University
 Lanzhou 730070
 People's Republic of China
;
    'Jun-Feng Tong'
;
 School of Chemical and Biological Engineering
 Lanzhou Jiaotong University
 Lanzhou 730070
 People's Republic of China
;
data_I
_audit_creation_method     SHELXL-97
_chemical_name_systematic
;
2,2'-[1,1'-(Hexane-1,6-diyldioxydinitrilo)diethylidyne]diphenol
;
_chemical_name_common     ?
_chemical_formula_moiety     'C22 H28 N2 O4'
_chemical_formula_sum     'C22 H28 N2 O4'
_chemical_formula_iupac     'C22 H28 N2 O4'
_chemical_formula_weight     384.46
_chemical_melting_point     ?
_symmetry_cell_setting     Monoclinic
_symmetry_space_group_name_H-M     'C 2/c'
_symmetry_space_group_name_Hall     '-C -2yc'
loop_
    _symmetry_equiv_pos_as_xyz
    'x, y, z'
    '-x, y, -z+1/2'
    'x+1/2, y+1/2, z'
    '-x+1/2, y+1/2, -z+1/2'
    '-x, -y, -z'
    'x, -y, z-1/2'
    '-x+1/2, -y+1/2, -z'
    'x+1/2, -y+1/2, z-1/2'
_cell_length_a     13.0052(19)
_cell_length_b     4.6441(6)
_cell_length_c     34.221(3)
_cell_angle_alpha     90.00
_cell_angle_beta     95.000(2)
_cell_angle_gamma     90.00
_cell_volume     2059.0(4)
_cell_formula_units_Z     4
_cell_measurement_reflns_used     1018
_cell_measurement_theta_min     2.379
_cell_measurement_theta_max     23.169
_cell_measurement_temperature     298(2)
_exptl_crystal_description     block-shaped
_exptl_crystal_colour     colorless
_exptl_crystal_size_max     0.50
_exptl_crystal_size_mid     0.43
_exptl_crystal_size_min     0.22
_exptl_crystal_density_diffrn     1.240
_exptl_crystal_density_meas     ?
_exptl_crystal_density_method     'not measured'
_exptl_crystal_F_000     824
_exptl_absorpt_coefficient_mu     0.085
_exptl_absorpt_correction_type     multi-scan
_exptl_absorpt_process_details     '(SADABS; Sheldrick, 1996)'
_exptl_absorpt_correction_T_min     0.9585
_exptl_absorpt_correction_T_max     0.9815
_exptl_special_details
;
;
_diffrn_ambient_temperature     298(2)
_diffrn_radiation_type     MoK\a
_diffrn_radiation_wavelength     0.71073
_diffrn_radiation_source     'fine-focus sealed tube'
_diffrn_radiation_monochromator     graphite
_diffrn_measurement_device_type     'Bruker SMART CCD area-detector'
_diffrn_measurement_method     '\f and \w'
_diffrn_detector_area_resol_mean     ?
_diffrn_reflns_number     4854
_diffrn_reflns_av_R_equivalents     0.0807
_diffrn_reflns_av_sigmaI/netI     0.0664
_diffrn_reflns_theta_min     2.39
_diffrn_reflns_theta_max     25.01
_diffrn_reflns_theta_full     25.01
_diffrn_measured_fraction_theta_max     0.995
_diffrn_measured_fraction_theta_full     0.995
_diffrn_reflns_limit_h_min     -12
_diffrn_reflns_limit_h_max     15
_diffrn_reflns_limit_k_min     -5
_diffrn_reflns_limit_k_max     5
_diffrn_reflns_limit_l_min     -36
_diffrn_reflns_limit_l_max     40
_diffrn_standards_number     ?
_diffrn_standards_interval_count     ?
_diffrn_standards_interval_time     ?
_diffrn_standards_decay_%     ?
_refine_special_details
;
Refinement of <i>F</i>^2^ against ALL reflections. The weighted <i>R</i>-factor
<i>wR</i> and goodness of fit <i>S</i> are based on <i>F</i>^2^, conventional
<i>R</i>-factors <i>R</i> are based on <i>F</i>, with <i>F</i> set to zero for
negative <i>F</i>^2^. The threshold expression of <i>F</i>^2^ >
\s(<i>F</i>^2^) is used only for calculating <i>R</i>-factors(gt) <i>etc</i>.
and is not relevant to the choice of reflections for refinement.
<i>R</i>-factors based on <i>F</i>^2^ are statistically about twice as large
as those based on <i>F</i>, and <i>R</i>- factors based on ALL data will be
even larger.
;
_reflns_number_total     1816
_reflns_number_gt     1025
_reflns_threshold_expression     I>2\s(I)
_refine_ls_structure_factor_coef     Fsqd
_refine_ls_matrix_type     full
_refine_ls_R_factor_all     0.1077
_refine_ls_R_factor_gt     0.0657
_refine_ls_wR_factor_gt     0.1658
_refine_ls_wR_factor_ref     0.1851
_refine_ls_goodness_of_fit_ref     1.057
_refine_ls_restrained_S_all     1.057
_refine_ls_number_reflns     1816
_refine_ls_number_parameters     127
_refine_ls_number_restraints     0
_refine_ls_hydrogen_treatment     constr
_refine_ls_weighting_scheme     calc
_refine_ls_weighting_details
         'calc w=1/[\s^2^(Fo^2^)+(0.0707P)^2^+0.7764P] where P=(Fo^2^+2Fc^2^)/3'
_atom_sites_solution_hydrogens     geom
_atom_sites_solution_primary     direct
_atom_sites_solution_secondary     difmap
_refine_ls_shift/su_max     0.000
_refine_ls_shift/su_mean     0.000
_refine_diff_density_max     0.155
_refine_diff_density_min     -0.169
_refine_ls_extinction_method     none
_refine_ls_extinction_coef     ?
loop_
    _atom_type_symbol
    _atom_type_description
    _atom_type_scat_dispersion_real
    _atom_type_scat_dispersion_imag
    _atom_type_scat_source
    'C' 'C' 0.0033 0.0016
                         'International Tables Vol C Tables 4.2.6.8 and 6.1.1.4'
    'H' 'H' 0.0000 0.0000
                         'International Tables Vol C Tables 4.2.6.8 and 6.1.1.4'
    'N' 'N' 0.0061 0.0033
                         'International Tables Vol C Tables 4.2.6.8 and 6.1.1.4'
    'O' 'O' 0.0106 0.0060
                         'International Tables Vol C Tables 4.2.6.8 and 6.1.1.4'
_computing_data_collection     'SMART (Siemens, 1996)'
_computing_cell_refinement     'SMART (Siemens, 1996)'
_computing_data_reduction     'SAINT (Siemens, 1996)'
_computing_structure_solution     'SHELXS97 (Sheldrick, 2008)'
_computing_structure_refinement     'SHELXL97 (Sheldrick, 2008)'
_computing_molecular_graphics     'SHELXTL (Sheldrick, 2008)'
_computing_publication_material     'SHELXTL (Sheldrick, 2008)'
loop_
    _atom_site_type_symbol
    _atom_site_label
    _atom_site_fract_x
    _atom_site_fract_y
    _atom_site_fract_z
    _atom_site_U_iso_or_equiv
    _atom_site_adp_type
    _atom_site_calc_flag
    _atom_site_refinement_flags
    _atom_site_occupancy
    _atom_site_disorder_assembly
    _atom_site_disorder_group
    N N1 0.20750(18) 0.7620(6) 0.39536(6) 0.0558(7) Uani d . 1 . .
    O O1 0.25649(15) 0.9218(5) 0.42661(6) 0.0689(7) Uani d . 1 . .
    O O2 0.04940(15) 0.5889(6) 0.35249(6) 0.0814(8) Uani d . 1 . .
    H H2 0.0805 0.6818 0.3702 0.122 Uiso calc R 1 . .
    C C1 0.1805(2) 1.0874(8) 0.44434(8) 0.0634(9) Uani d . 1 . .
    H H1A 0.1380 1.1879 0.4240 0.076 Uiso calc R 1 . .
    H H1B 0.2149 1.2310 0.4614 0.076 Uiso calc R 1 . .
    C C2 0.1115(2) 0.9044(7) 0.46802(8) 0.0568(8) Uani d . 1 . .
    H H2A 0.0712 0.7748 0.4505 0.068 Uiso calc R 1 . .
    H H2B 0.1541 0.7885 0.4866 0.068 Uiso calc R 1 . .
    C C3 0.0392(2) 1.0874(7) 0.49000(7) 0.0545(8) Uani d . 1 . .
    H H3A 0.0796 1.2005 0.5096 0.065 Uiso calc R 1 . .
    H H3B 0.0030 1.2202 0.4717 0.065 Uiso calc R 1 . .
    C C4 0.3827(2) 0.5826(10) 0.38989(9) 0.0837(12) Uani d . 1 . .
    H H4A 0.4084 0.7690 0.3980 0.126 Uiso calc R 1 . .
    H H4B 0.4184 0.5160 0.3682 0.126 Uiso calc R 1 . .
    H H4C 0.3938 0.4498 0.4113 0.126 Uiso calc R 1 . .
    C C5 0.2690(2) 0.6031(7) 0.37758(8) 0.0501(7) Uani d . 1 . .
    C C6 0.2230(2) 0.4313(7) 0.34493(7) 0.0496(7) Uani d . 1 . .
    C C7 0.1174(2) 0.4300(8) 0.33391(8) 0.0606(8) Uani d . 1 . .
    C C8 0.0770(3) 0.2574(9) 0.30335(9) 0.0776(10) Uani d . 1 . .
    H H8 0.0062 0.2574 0.2965 0.093 Uiso calc R 1 . .
    C C9 0.1397(3) 0.0870(9) 0.28307(9) 0.0786(11) Uani d . 1 . .
    H H9 0.1116 -0.0283 0.2626 0.094 Uiso calc R 1 . .
    C C10 0.2445(3) 0.0870(8) 0.29310(9) 0.0751(10) Uani d . 1 . .
    H H10 0.2876 -0.0278 0.2794 0.090 Uiso calc R 1 . .
    C C11 0.2846(2) 0.2562(8) 0.32321(8) 0.0626(9) Uani d . 1 . .
    H H11 0.3556 0.2553 0.3296 0.075 Uiso calc R 1 . .
loop_
    _atom_site_aniso_label
    _atom_site_aniso_U_11
    _atom_site_aniso_U_22
    _atom_site_aniso_U_33
    _atom_site_aniso_U_12
    _atom_site_aniso_U_13
    _atom_site_aniso_U_23
    N1 0.0568(14) 0.0595(17) 0.0530(13) -0.0017(15) 0.0155(11) -0.0068(13)
    O1 0.0583(12) 0.0827(17) 0.0685(12) -0.0034(13) 0.0215(10) -0.0199(12)
    O2 0.0554(13) 0.093(2) 0.0976(16) 0.0061(14) 0.0143(12) -0.0252(15)
    C1 0.0693(19) 0.059(2) 0.0651(17) -0.0062(18) 0.0267(15) -0.0163(16)
    C2 0.0571(17) 0.056(2) 0.0589(16) 0.0034(17) 0.0163(13) -0.0037(16)
    C3 0.0593(17) 0.0524(19) 0.0535(16) 0.0009(16) 0.0144(13) -0.0038(15)
    C4 0.0543(19) 0.108(3) 0.089(2) 0.011(2) 0.0101(16) -0.027(2)
    C5 0.0506(16) 0.0483(18) 0.0542(15) 0.0036(15) 0.0202(13) 0.0017(15)
    C6 0.0562(17) 0.0486(18) 0.0464(14) 0.0036(16) 0.0172(12) 0.0078(14)
    C7 0.0634(19) 0.059(2) 0.0610(18) 0.0055(18) 0.0157(15) 0.0015(17)
    C8 0.077(2) 0.079(3) 0.077(2) -0.004(2) 0.0061(18) -0.007(2)
    C9 0.108(3) 0.070(3) 0.0583(19) -0.003(2) 0.008(2) -0.0042(18)
    C10 0.107(3) 0.064(2) 0.0571(19) 0.019(2) 0.0239(18) -0.0010(18)
    C11 0.074(2) 0.061(2) 0.0547(17) 0.012(2) 0.0190(15) 0.0036(17)
_geom_special_details
;
All e.s.d.'s (except the e.s.d. in the dihedral angle between two l.s. planes)
are estimated using the full covariance matrix. The cell e.s.d.'s are taken
into account individually in the estimation of e.s.d.'s in distances, angles
and torsion angles; correlations between e.s.d.'s in cell parameters are only
used when they are defined by crystal symmetry. An approximate (isotropic)
treatment of cell e.s.d.'s is used for estimating e.s.d.'s involving l.s.
planes.
;
loop_
    _geom_bond_atom_site_label_1
    _geom_bond_atom_site_label_2
    _geom_bond_site_symmetry_2
    _geom_bond_distance
    _geom_bond_publ_flag
    N1 C5 . 1.281(3) ?
    N1 O1 . 1.408(3) ?
    O1 C1 . 1.429(3) ?
    O2 C7 . 1.352(4) ?
    O2 H2 . 0.8200 ?
    C1 C2 . 1.520(4) ?
    C1 H1A . 0.9700 ?
    C1 H1B . 0.9700 ?
    C2 C3 . 1.515(4) ?
    C2 H2A . 0.9700 ?
    C2 H2B . 0.9700 ?
    C3 C3 5_576 1.512(5) ?
    C3 H3A . 0.9700 ?
    C3 H3B . 0.9700 ?
    C4 C5 . 1.504(4) ?
    C4 H4A . 0.9600 ?
    C4 H4B . 0.9600 ?
    C4 H4C . 0.9600 ?
    C5 C6 . 1.458(4) ?
    C6 C7 . 1.393(4) ?
    C6 C11 . 1.399(4) ?
    C7 C8 . 1.384(5) ?
    C8 C9 . 1.368(5) ?
    C8 H8 . 0.9300 ?
    C9 C10 . 1.376(5) ?
    C9 H9 . 0.9300 ?
    C10 C11 . 1.363(5) ?
    C10 H10 . 0.9300 ?
    C11 H11 . 0.9300 ?
loop_
    _geom_angle_atom_site_label_1
    _geom_angle_atom_site_label_2
    _geom_angle_atom_site_label_3
    _geom_angle_site_symmetry_1
    _geom_angle_site_symmetry_3
    _geom_angle
    _geom_angle_publ_flag
    C5 N1 O1 . . 113.9(2) ?
    N1 O1 C1 . . 108.8(2) ?
    C7 O2 H2 . . 109.5 ?
    O1 C1 C2 . . 112.8(3) ?
    O1 C1 H1A . . 109.0 ?
    C2 C1 H1A . . 109.0 ?
    O1 C1 H1B . . 109.0 ?
    C2 C1 H1B . . 109.0 ?
    H1A C1 H1B . . 107.8 ?
    C3 C2 C1 . . 111.8(2) ?
    C3 C2 H2A . . 109.3 ?
    C1 C2 H2A . . 109.3 ?
    C3 C2 H2B . . 109.3 ?
    C1 C2 H2B . . 109.3 ?
    H2A C2 H2B . . 107.9 ?
    C3 C3 C2 5_576 . 113.3(3) ?
    C3 C3 H3A 5_576 . 108.9 ?
    C2 C3 H3A . . 108.9 ?
    C3 C3 H3B 5_576 . 108.9 ?
    C2 C3 H3B . . 108.9 ?
    H3A C3 H3B . . 107.7 ?
    C5 C4 H4A . . 109.5 ?
    C5 C4 H4B . . 109.5 ?
    H4A C4 H4B . . 109.5 ?
    C5 C4 H4C . . 109.5 ?
    H4A C4 H4C . . 109.5 ?
    H4B C4 H4C . . 109.5 ?
    N1 C5 C6 . . 116.6(2) ?
    N1 C5 C4 . . 122.9(3) ?
    C6 C5 C4 . . 120.5(3) ?
    C7 C6 C11 . . 116.8(3) ?
    C7 C6 C5 . . 122.6(3) ?
    C11 C6 C5 . . 120.6(3) ?
    O2 C7 C8 . . 116.8(3) ?
    O2 C7 C6 . . 122.7(3) ?
    C8 C7 C6 . . 120.5(3) ?
    C9 C8 C7 . . 120.9(3) ?
    C9 C8 H8 . . 119.5 ?
    C7 C8 H8 . . 119.5 ?
    C8 C9 C10 . . 119.6(3) ?
    C8 C9 H9 . . 120.2 ?
    C10 C9 H9 . . 120.2 ?
    C11 C10 C9 . . 119.6(3) ?
    C11 C10 H10 . . 120.2 ?
    C9 C10 H10 . . 120.2 ?
    C10 C11 C6 . . 122.5(3) ?
    C10 C11 H11 . . 118.8 ?
    C6 C11 H11 . . 118.8 ?
loop_
    _geom_torsion_atom_site_label_1
    _geom_torsion_atom_site_label_2
    _geom_torsion_atom_site_label_3
    _geom_torsion_atom_site_label_4
    _geom_torsion_site_symmetry_1
    _geom_torsion_site_symmetry_2
    _geom_torsion_site_symmetry_3
    _geom_torsion_site_symmetry_4
    _geom_torsion
    _geom_torsion_publ_flag
    C5 N1 O1 C1 . . . . -179.4(2) ?
    N1 O1 C1 C2 . . . . 72.4(3) ?
    O1 C1 C2 C3 . . . . 173.9(2) ?
    C1 C2 C3 C3 . . . 5_576 173.2(3) ?
    O1 N1 C5 C6 . . . . 179.9(2) ?
    O1 N1 C5 C4 . . . . 1.9(4) ?
    N1 C5 C6 C7 . . . . -1.9(4) ?
    C4 C5 C6 C7 . . . . 176.1(3) ?
    N1 C5 C6 C11 . . . . 178.5(3) ?
    C4 C5 C6 C11 . . . . -3.4(4) ?
    C11 C6 C7 O2 . . . . 179.9(3) ?
    C5 C6 C7 O2 . . . . 0.3(5) ?
    C11 C6 C7 C8 . . . . 1.3(5) ?
    C5 C6 C7 C8 . . . . -178.3(3) ?
    O2 C7 C8 C9 . . . . -179.4(3) ?
    C6 C7 C8 C9 . . . . -0.7(5) ?
    C7 C8 C9 C10 . . . . -0.1(5) ?
    C8 C9 C10 C11 . . . . 0.2(5) ?
    C9 C10 C11 C6 . . . . 0.5(5) ?
    C7 C6 C11 C10 . . . . -1.2(4) ?
    C5 C6 C11 C10 . . . . 178.4(3) ?
loop_
    _geom_hbond_atom_site_label_D
    _geom_hbond_atom_site_label_H
    _geom_hbond_atom_site_label_A
    _geom_hbond_site_symmetry_A
    _geom_hbond_distance_DH
    _geom_hbond_distance_HA
    _geom_hbond_distance_DA
    _geom_hbond_angle_DHA
    O2 H2 N1 . 0.82 1.83 2.549(3) 145.0
    C4 H4B O2 3_545 0.96 2.70 3.476(4) 138.3
    C11 H11 O2 3_545 0.93 2.69 3.587(4) 163.0
