# Supplementary material for: 2,2′-[1,1′-(Hexane-1,6-diyldioxy­dinitrilo)diethyl­idyne]diphenol
Source: Acta Crystallogr Sect E Struct Rep Online. 2008 Aug 9;64(Pt 9):o1726. doi: 10.1107/S1600536808024902 (PMC2960586; doi:10.1107/S1600536808024902)
Supplement: Supplementary file 2 [file e-64-o1726-Isup2.hkl]

# 
# h,k,l, Fc-squared, Fo-squared, sigma(Fo-squared) and status flag 
# 
data_I
_shelx_title ' 080527b in C2/c' 
_shelx_refln_list_code          4 
_shelx_F_calc_maximum      227.45 
_exptl_crystal_F_000       824.00 
_reflns_d_resolution_high  0.8406 
 
loop_ 
 _symmetry_equiv_pos_as_xyz 
 'x, y, z' 
 '-x, y, -z+1/2' 
 'x+1/2, y+1/2, z' 
 '-x+1/2, y+1/2, -z+1/2' 
 '-x, -y, -z' 
 'x, -y, z-1/2' 
 '-x+1/2, -y+1/2, -z' 
 'x+1/2, -y+1/2, z-1/2' 
 
_cell_length_a    13.0052 
_cell_length_b     4.6441 
_cell_length_c    34.2206 
_cell_angle_alpha  90.000 
_cell_angle_beta   95.000 
_cell_angle_gamma  90.000 
 
_shelx_F_squared_multiplier     1.000 
 
loop_ 
 _refln_index_h 
 _refln_index_k 
 _refln_index_l 
 _refln_F_squared_calc 
 _refln_F_squared_meas 
 _refln_F_squared_sigma 
 _refln_observed_status 
   2   0   0    24353.80    23170.00    690.31 o 
   4   0   0     2276.13     2158.81     35.13 o 
   6   0   0    10563.56    11699.63    109.31 o 
   8   0   0      817.37      888.36     31.91 o 
  10   0   0       94.84       94.07     13.32 o 
  12   0   0      422.72      372.78     39.07 o 
  14   0   0       51.94       71.68     22.76 o 
   1   1   0     3140.46     2701.94    197.41 o 
   3   1   0     3687.09     3764.92    285.73 o 
   5   1   0      182.13      235.67     10.84 o 
   7   1   0      636.93      714.28     37.73 o 
   9   1   0       41.49       42.00      7.83 o 
  11   1   0       65.33       59.10     12.51 o 
  13   1   0       40.25       46.36     13.63 o 
  15   1   0        3.27        2.97     17.72 o 
   0   2   0     1271.08     1249.64     44.85 o 
   2   2   0       45.20       51.28      7.58 o 
   4   2   0       14.00        5.65      4.11 o 
   6   2   0      101.42       72.12     11.66 o 
   8   2   0      784.41      733.33     27.97 o 
  10   2   0      305.65      340.54     22.97 o 
  12   2   0        3.53       -4.91     11.90 o 
  14   2   0      130.45      169.03     21.17 o 
   1   3   0       42.21       35.90      9.22 o 
   3   3   0      106.56      140.85     16.89 o 
   5   3   0       26.79       33.87     10.37 o 
   7   3   0        4.14       47.19     19.70 o 
   9   3   0       35.78       93.26     20.00 o 
  11   3   0        2.19       12.66     13.31 o 
   0   4   0      200.99      253.61     33.80 o 
   2   4   0        0.54       -6.05     11.81 o 
   4   4   0        1.09       10.49     12.10 o 
   6   4   0       16.54       30.36     12.07 o 
   8   4   0       71.70       91.54     17.39 o 
  10   4   0       44.22       46.53     20.37 o 
   1   5   0       32.19       57.67     23.36 o 
   3   5   0        6.29       -9.25     12.32 o 
   5   5   0        1.94       -3.14     13.93 o 
 -15   1   1        0.47       16.24     17.34 o 
 -13   1   1       49.62       60.91     13.78 o 
 -11   1   1        0.10       -2.58     10.02 o 
  -9   1   1       10.66        8.62      5.93 o 
  -7   1   1     1369.32     1595.20     87.09 o 
  -5   1   1     2833.87     2872.93     88.70 o 
  -3   1   1       33.71       34.01      6.32 o 
  -1   1   1        1.72       14.06      9.84 o 
   1   1   1     4088.82     3876.42    202.35 o 
   3   1   1      424.47      398.32     26.92 o 
   5   1   1      436.60      503.82     27.26 o 
   7   1   1       57.56       66.30      6.94 o 
   9   1   1       65.47       67.99      7.97 o 
  11   1   1       37.66       24.27     11.31 o 
  13   1   1       14.90       10.46     12.53 o 
  15   1   1       24.60       42.07     39.49 o 
 -14   2   1       10.31       13.99     15.36 o 
 -12   2   1        2.88        7.08     13.33 o 
 -10   2   1      694.34      741.47     31.99 o 
  -8   2   1      650.10      589.90     83.45 o 
  -6   2   1     1278.44     1248.20     77.16 o 
  -4   2   1      236.80      239.83     47.46 o 
  -2   2   1        0.82        2.62      3.62 o 
   0   2   1     1610.81     1612.41     65.82 o 
   2   2   1      110.58      164.80     17.71 o 
   4   2   1       50.57       52.27      6.91 o 
   6   2   1     1097.56     1002.68     54.08 o 
   8   2   1      942.42      924.94     71.01 o 
  10   2   1        0.12        2.00     10.80 o 
  12   2   1        1.89       -1.89     11.11 o 
  14   2   1        0.05        9.63     18.92 o 
 -11   3   1       26.47       23.30     13.92 o 
  -9   3   1      270.03      337.71     58.77 o 
  -7   3   1      380.38      365.02     60.33 o 
  -5   3   1       91.04       96.47     33.13 o 
  -3   3   1     2246.88     2299.53     87.39 o 
  -1   3   1        3.18       -5.79      5.01 o 
   1   3   1       95.74       90.61     13.99 o 
   3   3   1     1761.88     1538.41    177.55 o 
   5   3   1     1012.26      927.12    206.03 o 
   7   3   1      965.35     1019.21     40.98 o 
   9   3   1      921.95     1163.42     88.85 o 
  11   3   1      201.29      169.11     29.18 o 
 -10   4   1       66.28       71.85     23.15 o 
  -8   4   1       23.56       58.05     15.37 o 
  -6   4   1      227.87      324.07     70.84 o 
  -4   4   1        9.66       16.80     12.13 o 
  -2   4   1        0.36       -6.47      8.41 o 
   0   4   1       38.81       60.28     15.20 o 
   2   4   1        7.11        0.97     11.44 o 
   4   4   1        0.09       -4.91      9.60 o 
   6   4   1       79.80       68.31     14.69 o 
   8   4   1      178.06      154.33     30.66 o 
  10   4   1        4.13       11.09     34.87 o 
  -5   5   1        9.61       19.80     14.83 o 
  -3   5   1        0.14       -0.47     12.44 o 
  -1   5   1       28.42       36.39     13.84 o 
   1   5   1        1.96       -9.00     25.31 o 
   3   5   1        5.89        0.57     12.13 o 
   5   5   1       22.53       31.51     21.83 o 
 -14   0   2        6.07       -5.27     21.06 o 
 -12   0   2       11.59       -9.60     18.18 o 
 -10   0   2      136.73       97.70     14.08 o 
  -8   0   2      187.45      172.14     15.37 o 
  -6   0   2      771.63      644.82     53.51 o 
  -4   0   2      334.50      294.00     13.35 o 
  -2   0   2     6704.62     7144.76    687.67 o 
   2   0   2    18024.73    15018.73    668.94 o 
   4   0   2     1145.13     1079.63     29.94 o 
   6   0   2     3134.07     3083.28     51.62 o 
   8   0   2      105.39       99.21     11.71 o 
  10   0   2       39.54       26.06     10.38 o 
  12   0   2        5.21       18.35     19.45 o 
  14   0   2      428.16      448.54     48.67 o 
 -15   1   2       10.31       42.86     18.60 o 
 -13   1   2      565.19      554.00     37.23 o 
 -11   1   2      135.41      114.69     15.50 o 
  -9   1   2        2.76       -3.67      9.28 o 
  -7   1   2      124.68      177.97     23.79 o 
  -5   1   2      322.33      340.39     20.98 o 
  -3   1   2     4403.04     4178.29    217.07 o 
  -1   1   2     9837.55     9108.03    494.84 o 
   1   1   2     2634.32     2668.64     36.88 o 
   3   1   2     3764.88     3746.13    180.71 o 
   5   1   2      396.44      395.44     11.65 o 
   7   1   2       38.14       28.82      7.64 o 
   9   1   2        3.42       -1.15      5.80 o 
  11   1   2      151.18      126.79     14.86 o 
  13   1   2        0.02        2.82     11.90 o 
  15   1   2        3.28       15.39     19.96 o 
 -14   2   2        4.39       14.22     15.39 o 
 -12   2   2        6.80       15.43     14.12 o 
 -10   2   2       27.88       37.55     12.25 o 
  -8   2   2      182.57      202.24     15.85 o 
  -6   2   2       55.89       63.72     12.03 o 
  -4   2   2       41.05       32.60     11.09 o 
  -2   2   2       39.83      192.20    140.21 o 
   0   2   2      115.22      103.53     10.18 o 
   2   2   2      176.26      239.50     21.99 o 
   4   2   2       37.08       42.60      5.51 o 
   6   2   2       55.06       53.24      6.49 o 
   8   2   2        5.07       10.79     10.97 o 
  10   2   2       28.69        7.04     10.23 o 
  12   2   2        1.32       -7.81     10.18 o 
  14   2   2        6.02       28.19     28.75 o 
 -11   3   2        2.67        1.81     12.23 o 
  -9   3   2        3.59       30.57     15.67 o 
  -7   3   2        1.89       21.39     11.45 o 
  -5   3   2       13.39       29.55     15.27 o 
  -3   3   2        2.09       42.60     15.24 o 
  -1   3   2       12.80       11.23      5.48 o 
   1   3   2       96.16       54.92     15.64 o 
   3   3   2        9.87       30.60     11.18 o 
   5   3   2       47.08       51.14     25.91 o 
   7   3   2        4.26       99.03     24.33 o 
   9   3   2        0.16       46.99     15.15 o 
  11   3   2        4.90       22.22     16.93 o 
 -10   4   2       15.95       48.84     27.01 o 
  -8   4   2       75.94       87.15     17.79 o 
  -6   4   2        2.50       20.36     12.97 o 
  -4   4   2       24.14       18.90     11.36 o 
  -2   4   2        2.83        4.90     11.27 o 
   0   4   2       99.96      111.20     17.40 o 
   2   4   2       26.68       12.38     10.49 o 
   4   4   2        6.10       -5.67      8.69 o 
   6   4   2       34.40       35.24     12.52 o 
   8   4   2       17.12       18.84     18.69 o 
  10   4   2        0.49        8.84     17.41 o 
  -5   5   2       19.36        0.81     11.60 o 
  -3   5   2        3.18        3.37     12.91 o 
  -1   5   2       86.41      102.53     18.57 o 
   1   5   2       10.77       26.16     27.77 o 
   3   5   2        1.87       -9.97     11.52 o 
   5   5   2       14.67       29.05     21.40 o 
 -15   1   3       89.05      112.41     48.63 o 
 -13   1   3        2.60       28.17     12.26 o 
 -11   1   3        9.42       -0.42     10.67 o 
  -9   1   3       54.81       41.49     10.80 o 
  -7   1   3     2319.87     2737.32    288.59 o 
  -5   1   3      544.91      585.58     28.16 o 
  -3   1   3       51.96       58.57      5.31 o 
  -1   1   3     6519.14     6937.58    474.11 o 
   1   1   3      544.46      670.40    135.43 o 
   3   1   3      121.21      132.96      8.20 o 
   5   1   3       70.28       79.49      9.30 o 
   7   1   3      486.71      557.51     21.01 o 
   9   1   3        0.07       -6.16      6.07 o 
  11   1   3        4.74       -7.49     10.02 o 
  13   1   3        7.50        7.22     12.05 o 
  15   1   3        1.99       17.41     25.99 o 
 -14   2   3       18.83       13.15     16.02 o 
 -12   2   3       35.23       32.64     15.08 o 
 -10   2   3      282.53      308.42     22.61 o 
  -8   2   3     1046.12     1059.40     85.38 o 
  -6   2   3      986.05      938.38     89.69 o 
  -4   2   3     1180.01     1516.69    219.27 o 
  -2   2   3     1274.80     1519.92    129.39 o 
   0   2   3       75.18       58.02      8.14 o 
   2   2   3      476.54      453.44     41.67 o 
   4   2   3      104.78       94.17     11.55 o 
   6   2   3       20.56       19.67      6.23 o 
   8   2   3       48.37       34.51     10.52 o 
  10   2   3       41.76       36.69     11.74 o 
  12   2   3        7.86        2.33     11.19 o 
  14   2   3       19.32       44.53     20.69 o 
 -11   3   3       39.37       33.33     15.25 o 
  -9   3   3       20.11       25.74     11.32 o 
  -7   3   3      120.56      153.19     34.17 o 
  -5   3   3     1678.77     1718.83    328.74 o 
  -3   3   3        1.07        2.73      5.36 o 
  -1   3   3        5.82        8.47      5.91 o 
   1   3   3      178.54      173.50     45.83 o 
   3   3   3      821.86      727.48     98.33 o 
   5   3   3        6.78        4.83      8.67 o 
   7   3   3     1774.88     1871.17    123.84 o 
   9   3   3       64.45      120.66     17.44 o 
  11   3   3       20.84       15.02     16.82 o 
 -10   4   3       69.25       68.36     19.10 o 
  -8   4   3      128.34      182.96     54.06 o 
  -6   4   3      137.49      163.40     54.32 o 
  -4   4   3       64.55       56.29     13.19 o 
  -2   4   3      127.74       86.86     18.16 o 
   0   4   3       11.68       14.20     17.03 o 
   2   4   3        0.00      -13.87     10.84 o 
   4   4   3       10.28        3.15     11.17 o 
   6   4   3        1.41       12.32     16.05 o 
   8   4   3       16.85       23.35     19.97 o 
  10   4   3        5.83        1.83     17.39 o 
  -5   5   3        4.85        3.18     14.91 o 
  -3   5   3       13.16        9.88     12.07 o 
  -1   5   3      105.06      136.69     20.02 o 
   1   5   3       41.68       72.36     31.94 o 
   3   5   3        0.86        2.12     15.46 o 
   5   5   3        0.26        7.05     16.05 o 
 -14   0   4        6.25       11.89     22.76 o 
 -12   0   4        6.74       -3.65     16.56 o 
 -10   0   4       73.15       56.29     13.44 o 
  -8   0   4       42.18       57.45     10.50 o 
  -6   0   4      525.68      534.07     24.72 o 
  -4   0   4     1613.97     1602.89     43.91 o 
  -2   0   4    18350.93    16622.05    752.27 o 
   0   0   4    12609.00    11116.41     94.87 o 
   2   0   4     2791.78     2841.14    407.05 o 
   4   0   4    15608.78    14362.46    535.00 o 
   6   0   4     3951.23     4012.39     87.65 o 
   8   0   4        3.79        6.60      7.59 o 
  10   0   4      132.16      130.11     15.45 o 
  12   0   4      593.95      548.86     31.53 o 
  14   0   4       43.17       81.62     30.32 o 
 -15   1   4       20.36       29.50     18.24 o 
 -13   1   4      101.57       87.01     18.12 o 
 -11   1   4      172.88      144.48     16.12 o 
  -9   1   4      256.70      222.70     19.30 o 
  -7   1   4       11.22       58.74     15.12 o 
  -5   1   4     1004.74      431.86    282.60 o 
  -3   1   4      212.12      205.08      9.02 o 
  -1   1   4       59.18      341.62    173.85 o 
   1   1   4    25664.50    24619.42    353.55 o 
   3   1   4      195.49      172.45      6.57 o 
   5   1   4      922.02      887.68     21.90 o 
   7   1   4       46.54       54.68      6.70 o 
   9   1   4       63.44       70.45      8.31 o 
  11   1   4       59.05       54.35     11.75 o 
  13   1   4       14.46       17.97     11.74 o 
 -14   2   4        1.21       16.20     15.36 o 
 -12   2   4      116.55      121.94     18.29 o 
 -10   2   4      885.86      957.05     42.58 o 
  -8   2   4      539.41      496.92     23.14 o 
  -6   2   4      722.03      697.54     81.83 o 
  -4   2   4     1050.64     1350.89    235.39 o 
  -2   2   4       30.31       36.84     12.97 o 
   0   2   4        1.34        8.29      4.78 o 
   2   2   4     1539.74     1393.78    142.58 o 
   4   2   4     1153.83      866.00     62.47 o 
   6   2   4        0.06       -1.08      5.32 o 
   8   2   4        7.69        1.60      9.18 o 
  10   2   4      142.71      110.32     15.96 o 
  12   2   4        4.13       11.96     17.14 o 
  14   2   4        4.27       14.34     26.63 o 
 -11   3   4        3.27        8.43     14.00 o 
  -9   3   4        2.06        4.76     10.72 o 
  -7   3   4        0.15        9.54      8.55 o 
  -5   3   4       40.99       64.88     25.94 o 
  -3   3   4        0.02       -0.07      5.54 o 
  -1   3   4        0.01        9.15      6.06 o 
   1   3   4       20.42        4.75      4.91 o 
   3   3   4      126.00      131.77     27.82 o 
   5   3   4       72.97       43.83      9.93 o 
   7   3   4       75.23      140.99     19.28 o 
   9   3   4       58.97      165.24     26.52 o 
  11   3   4        8.12        7.40     16.59 o 
 -10   4   4       69.10       96.67     21.00 o 
  -8   4   4       32.25       53.57     17.39 o 
  -6   4   4      127.90      155.64     45.82 o 
  -4   4   4      100.62       91.44     16.38 o 
  -2   4   4        1.41       -5.27      6.30 o 
   0   4   4       25.44       19.52     12.10 o 
   2   4   4        0.67       -1.01     11.83 o 
   4   4   4       33.41       43.13     13.94 o 
   6   4   4        5.63      -11.48     13.11 o 
   8   4   4        6.15       30.37     27.86 o 
  10   4   4       10.57        3.53     18.86 o 
  -5   5   4        1.17       14.13     12.34 o 
  -3   5   4        6.56        7.08     11.34 o 
  -1   5   4       15.76       55.78     15.33 o 
   1   5   4      142.68      255.91     46.12 o 
   3   5   4        4.94      -14.95     16.82 o 
   5   5   4        0.13        7.47     17.25 o 
 -15   1   5       20.54       24.37     19.41 o 
 -13   1   5       54.90       66.64     26.50 o 
 -11   1   5        3.91       -1.21      9.37 o 
  -9   1   5      408.19      345.02     23.81 o 
  -7   1   5      592.11      706.10     33.17 o 
  -5   1   5    10349.39    10348.27    732.59 o 
  -3   1   5      548.82      501.16     13.99 o 
  -1   1   5    30215.85    30092.12   1283.31 o 
   1   1   5    16151.84    17511.19    700.73 o 
   3   1   5      503.24      535.04     17.43 o 
   5   1   5      299.55      287.17     17.42 o 
   7   1   5       36.90       50.90      6.44 o 
   9   1   5      172.00      168.32     11.11 o 
  11   1   5       53.32       50.72     12.18 o 
  13   1   5       20.69       15.85     11.85 o 
 -14   2   5       11.74        9.96     15.17 o 
 -12   2   5       15.65       33.85     14.10 o 
 -10   2   5      397.94      465.72     31.62 o 
  -8   2   5        7.53        8.36      8.29 o 
  -6   2   5     2046.80     2104.30    200.10 o 
  -4   2   5      288.07      399.14    101.30 o 
  -2   2   5       23.96       14.89      5.04 o 
   0   2   5      193.70      139.30     10.56 o 
   2   2   5     1040.42     1135.72    123.67 o 
   4   2   5      227.69      250.52     11.15 o 
   6   2   5      327.68      327.58     22.85 o 
   8   2   5      118.76      103.56      9.51 o 
  10   2   5        2.03      -10.27     10.55 o 
  12   2   5        3.42      -13.58     15.09 o 
  14   2   5        9.41       11.84     17.82 o 
 -11   3   5        0.93       -4.97     12.78 o 
  -9   3   5        7.41       -6.04     10.27 o 
  -7   3   5       60.64       62.14     10.95 o 
  -5   3   5      303.29      287.09     61.52 o 
  -3   3   5      171.96      150.47     16.04 o 
  -1   3   5      374.67      366.41     75.55 o 
   1   3   5      142.47      113.97     18.84 o 
   3   3   5      532.93      551.57     24.81 o 
   5   3   5       21.63       19.18      7.46 o 
   7   3   5      217.96      273.86     30.50 o 
   9   3   5     2410.33     2533.70    420.81 o 
  11   3   5       65.83       21.50     19.18 o 
 -10   4   5       25.63       61.74     21.68 o 
  -8   4   5        9.21       14.50     13.09 o 
  -6   4   5       52.72       62.31     17.43 o 
  -4   4   5        0.27        6.86      7.14 o 
  -2   4   5        9.67        5.94      7.01 o 
   0   4   5       23.56       33.38     13.38 o 
   2   4   5       54.19       65.87     14.38 o 
   4   4   5       49.19       43.49     18.35 o 
   6   4   5        6.61       -7.28     14.54 o 
   8   4   5       30.35       40.54     18.74 o 
  10   4   5        0.44       11.15     19.86 o 
  -5   5   5       65.19       74.98     18.47 o 
  -3   5   5        1.15        3.87     14.14 o 
  -1   5   5      117.42      130.46     20.01 o 
   1   5   5      130.86      254.04     48.67 o 
   3   5   5        4.81        1.95     12.49 o 
   5   5   5        0.48       15.92     18.32 o 
 -14   0   6        2.78      -14.86     18.43 o 
 -12   0   6      723.44      742.84     56.40 o 
 -10   0   6       36.31       23.49     11.65 o 
  -8   0   6      266.59      228.69     17.70 o 
  -6   0   6     2944.50     2801.14     70.41 o 
  -4   0   6      242.97      204.48     12.98 o 
  -2   0   6      634.90      507.50     17.29 o 
   0   0   6     6788.33     6251.27    155.09 o 
   2   0   6    51733.10    44761.39    218.05 o 
   4   0   6      148.42      202.98     11.37 o 
   6   0   6     3984.72     3991.57    314.43 o 
   8   0   6      486.85      475.39     39.11 o 
  10   0   6        0.36        6.81      9.83 o 
  12   0   6       87.36       86.10     17.87 o 
  14   0   6       16.18       21.83     27.09 o 
 -15   1   6       32.18       70.98     21.95 o 
 -13   1   6        3.62       -0.86     11.39 o 
 -11   1   6        9.28       13.71     11.29 o 
  -9   1   6      853.23      859.28     36.52 o 
  -7   1   6      627.87      645.39     35.41 o 
  -5   1   6      443.19      459.06     46.26 o 
  -3   1   6     2071.08     2144.54     62.85 o 
  -1   1   6    47811.46    45607.38   1779.56 o 
   1   1   6    14877.14    14363.27    213.70 o 
   3   1   6     2109.78     1923.58     69.03 o 
   5   1   6     1708.77     1808.94     64.58 o 
   7   1   6      351.06      341.46     22.70 o 
   9   1   6      134.74      139.55     10.36 o 
  11   1   6       40.31       21.15     10.79 o 
  13   1   6        6.63       19.91     14.52 o 
 -14   2   6        5.30        6.79     12.47 o 
 -12   2   6      198.71      188.79     27.60 o 
 -10   2   6       57.57       83.15     17.55 o 
  -8   2   6        1.37        7.14      8.11 o 
  -6   2   6       60.73       99.23     20.45 o 
  -4   2   6     1226.87     1642.82    256.33 o 
  -2   2   6        1.26        2.74      5.15 o 
   0   2   6        2.85        3.76      6.48 o 
   2   2   6     1251.29     1293.17     61.34 o 
   4   2   6     1264.74     1550.85     92.07 o 
   6   2   6       18.24       14.45      5.49 o 
   8   2   6      105.21      140.29     11.51 o 
  10   2   6      133.82      157.12     35.50 o 
  12   2   6       31.51       11.61     14.84 o 
 -11   3   6        0.00       -4.22     13.07 o 
  -9   3   6        1.78        0.46     10.09 o 
  -7   3   6       37.24       35.73      9.88 o 
  -5   3   6       11.36       12.90      8.66 o 
  -3   3   6        9.05        8.56      5.68 o 
  -1   3   6        0.01       10.44      5.96 o 
   1   3   6       30.28       16.50      9.38 o 
   3   3   6        4.61        5.24      7.18 o 
   5   3   6        1.18        2.56      6.95 o 
   7   3   6        7.80       27.42     15.54 o 
   9   3   6       27.91       93.21     20.28 o 
  11   3   6        2.88        3.72     18.93 o 
 -10   4   6       46.43       78.30     19.96 o 
  -8   4   6        8.35        9.55     16.03 o 
  -6   4   6        4.84       27.19     18.43 o 
  -4   4   6      137.20      133.26     28.77 o 
  -2   4   6        4.71       -0.93      6.82 o 
   0   4   6        2.43        9.79     11.63 o 
   2   4   6      312.72      282.09     51.85 o 
   4   4   6      123.75      116.34     20.22 o 
   6   4   6        3.53      -11.61     14.64 o 
   8   4   6       37.52       53.89     24.21 o 
  10   4   6       39.29       41.24     21.99 o 
  -5   5   6       27.04       30.25     15.01 o 
  -3   5   6       59.66       34.00     13.75 o 
  -1   5   6      302.89      259.04     25.75 o 
   1   5   6      247.35      354.26     56.82 o 
   3   5   6        6.52        3.71     20.60 o 
   5   5   6       13.06       20.65     20.26 o 
 -15   1   7       27.30       29.26     18.90 o 
 -13   1   7        0.25        3.09     12.38 o 
 -11   1   7      187.74      190.01     19.24 o 
  -9   1   7       15.33       55.22     13.32 o 
  -7   1   7      362.01      331.64     28.50 o 
  -5   1   7     1087.46     1181.83     80.01 o 
  -3   1   7      916.71      887.04     33.34 o 
  -1   1   7      452.63      530.36    229.88 o 
   1   1   7     1130.04     1134.12    117.26 o 
   3   1   7     1733.91     1827.37     23.38 o 
   5   1   7      219.49      177.36     23.91 o 
   7   1   7       12.88        7.94      4.85 o 
   9   1   7      108.65      117.88     10.37 o 
  11   1   7        0.17        3.36      8.99 o 
  13   1   7        1.27       25.45     38.14 o 
 -14   2   7       43.32       39.37     15.75 o 
 -12   2   7       91.85      111.28     17.30 o 
 -10   2   7      452.57      569.57     31.21 o 
  -8   2   7        5.46        8.80      7.62 o 
  -6   2   7     1601.38     1551.00    184.12 o 
  -4   2   7     7986.20     9040.85    799.36 o 
  -2   2   7      208.46      205.95     13.18 o 
   0   2   7     1341.08     1449.42     47.02 o 
   2   2   7     1269.45     1286.04     85.77 o 
   4   2   7      729.73      727.66     48.11 o 
   6   2   7        2.88        5.40      5.36 o 
   8   2   7     1712.10     1745.99     50.45 o 
  10   2   7        0.45       16.73     14.56 o 
  12   2   7        3.55        5.81     16.48 o 
 -11   3   7        3.21       -2.83     11.36 o 
  -9   3   7       29.28       30.05     10.85 o 
  -7   3   7       27.15       41.07     10.34 o 
  -5   3   7      493.47      504.48    101.69 o 
  -3   3   7        6.50       -0.65      5.79 o 
  -1   3   7      171.35      132.03     17.95 o 
   1   3   7        2.56        2.30     12.32 o 
   3   3   7       16.09        7.57      6.65 o 
   5   3   7        5.43       -0.77      6.74 o 
   7   3   7      107.36      120.55     21.36 o 
   9   3   7       51.70       66.61     20.31 o 
  11   3   7        3.26       23.02     19.37 o 
 -10   4   7       58.31       88.02     31.21 o 
  -8   4   7        0.47       13.97     15.49 o 
  -6   4   7       75.05       91.72     17.13 o 
  -4   4   7      492.22      443.93     68.42 o 
  -2   4   7       29.45       22.32      7.62 o 
   0   4   7      105.68      136.33     60.94 o 
   2   4   7      164.56      168.30     18.66 o 
   4   4   7       59.33       69.82     35.71 o 
   6   4   7       12.36       11.35     16.01 o 
   8   4   7      309.70      345.46     72.07 o 
  10   4   7        0.39       18.37     20.44 o 
  -5   5   7       16.71       25.46     16.50 o 
  -3   5   7       35.07       33.88     16.01 o 
  -1   5   7       53.80       40.90     13.96 o 
   1   5   7        0.12       45.86     34.14 o 
   3   5   7        1.06       16.38     16.39 o 
   5   5   7        1.07        6.57     18.49 o 
 -14   0   8       31.09       46.88     22.00 o 
 -12   0   8      592.12      612.12     54.53 o 
 -10   0   8      498.50      447.69     38.98 o 
  -8   0   8       77.85       69.56     15.80 o 
  -6   0   8      137.52      140.91     19.03 o 
  -4   0   8     5461.88     5388.37     67.45 o 
  -2   0   8      109.58      101.34      5.82 o 
   0   0   8     1202.84     1125.84     66.02 o 
   2   0   8    21987.24    22377.03    175.56 o 
   4   0   8     2524.53     2707.59    288.40 o 
   6   0   8      130.30      108.09     11.65 o 
   8   0   8       68.35       79.30     12.32 o 
  10   0   8      242.56      233.09     21.24 o 
  12   0   8      149.45      166.41     20.13 o 
 -15   1   8       13.84       22.64     19.75 o 
 -13   1   8       14.26       18.81     15.01 o 
 -11   1   8      651.01      676.15     41.16 o 
  -9   1   8     1675.86     1663.31     50.69 o 
  -7   1   8      154.15       98.37     27.98 o 
  -5   1   8      982.43     1119.67     55.06 o 
  -3   1   8     1630.00     1740.41     28.54 o 
  -1   1   8    10598.69    10745.22    158.54 o 
   1   1   8     2744.32     2490.32     77.64 o 
   3   1   8     1607.77     1473.33     21.37 o 
   5   1   8     2421.25     2421.21     80.45 o 
   7   1   8       20.06       15.75      5.57 o 
   9   1   8       24.51       17.12      7.23 o 
  11   1   8        5.00        1.45      9.89 o 
  13   1   8       25.33       25.94     14.14 o 
 -14   2   8       39.03       67.23     28.41 o 
 -12   2   8       11.15       12.88     12.61 o 
 -10   2   8      288.57      301.37     22.67 o 
  -8   2   8      138.72      122.51     13.68 o 
  -6   2   8      977.12     1066.90    134.14 o 
  -4   2   8       72.83      187.36     81.75 o 
  -2   2   8      210.36      258.02     27.40 o 
   0   2   8      301.77      293.71     12.73 o 
   2   2   8     5240.78     5614.22    339.97 o 
   4   2   8       99.01       88.60     11.57 o 
   6   2   8      149.48      162.38     11.90 o 
   8   2   8      468.53      473.45     21.96 o 
  10   2   8       79.65       76.00     18.86 o 
  12   2   8        7.55        5.52     14.37 o 
 -11   3   8       10.69        5.26     11.84 o 
  -9   3   8        0.86       -1.62      9.78 o 
  -7   3   8        0.14        1.28      8.13 o 
  -5   3   8        3.71       30.10     10.02 o 
  -3   3   8        2.65        6.39      5.39 o 
  -1   3   8        5.94        2.82      5.29 o 
   1   3   8       34.53       37.68      8.96 o 
   3   3   8        0.64        3.89      6.17 o 
   5   3   8       34.86       35.38     10.89 o 
   7   3   8       90.27      104.40     24.72 o 
   9   3   8       19.22       39.76     17.60 o 
  11   3   8        4.53       10.81     16.95 o 
 -10   4   8       26.13       46.29     21.65 o 
  -8   4   8       64.11       68.34     21.02 o 
  -6   4   8      256.42      230.92     31.37 o 
  -4   4   8        7.96       25.66      9.00 o 
  -2   4   8       56.93       51.28     10.44 o 
   0   4   8       55.71       56.16     26.99 o 
   2   4   8      268.75      277.44     58.99 o 
   4   4   8        9.47        8.65     13.63 o 
   6   4   8        6.26        7.08     16.77 o 
   8   4   8       45.66       45.94     22.68 o 
  -5   5   8        8.97       18.28     15.82 o 
  -3   5   8        2.04       10.64     13.51 o 
  -1   5   8       28.08       26.33     19.62 o 
   1   5   8        0.62        4.93     32.36 o 
   3   5   8       25.44       32.67     15.68 o 
   5   5   8        4.69       28.78     20.00 o 
 -15   1   9       22.20       22.61     17.48 o 
 -13   1   9       59.69       76.18     25.18 o 
 -11   1   9      585.07      653.43     37.48 o 
  -9   1   9     1111.36     1029.63     53.81 o 
  -7   1   9        0.00       16.23      8.93 o 
  -5   1   9     4926.44     5595.12    240.28 o 
  -3   1   9     1346.55     1649.64     32.76 o 
  -1   1   9    14865.26    16579.22    436.59 o 
   1   1   9      696.65      508.43     75.07 o 
   3   1   9     3287.26     3305.73     80.16 o 
   5   1   9      790.19      796.54     17.16 o 
   7   1   9       45.92       45.85      6.55 o 
   9   1   9       15.08        8.43      6.75 o 
  11   1   9       86.24       97.60     13.07 o 
  13   1   9       19.41        9.13     13.79 o 
 -14   2   9        5.72       20.80     18.34 o 
 -12   2   9        0.44       18.02     13.80 o 
 -10   2   9       71.88       72.89     14.52 o 
  -8   2   9       37.09       51.07     14.75 o 
  -6   2   9      548.58      574.20     76.98 o 
  -4   2   9     2625.97     2937.50    254.11 o 
  -2   2   9      287.74      315.86     15.28 o 
   0   2   9      301.72      257.30     13.66 o 
   2   2   9       81.90      123.94     29.62 o 
   4   2   9      272.45      301.67     12.20 o 
   6   2   9       40.02       47.48      6.95 o 
   8   2   9      170.61      193.13     15.49 o 
  10   2   9      292.84      278.71     26.65 o 
  12   2   9        0.20       -5.32     15.19 o 
 -11   3   9        0.00        2.13     12.64 o 
  -9   3   9        5.74       -5.63      9.99 o 
  -7   3   9       62.17       52.79     10.48 o 
  -5   3   9      364.13      425.32     73.68 o 
  -3   3   9        1.10        2.22      6.25 o 
  -1   3   9        4.14       -2.38      6.05 o 
   1   3   9      206.62      221.15     17.85 o 
   3   3   9      201.94      215.41     24.42 o 
   5   3   9      230.47      210.14     19.36 o 
   7   3   9      129.39       93.99     19.59 o 
   9   3   9       58.29       51.68     16.36 o 
  11   3   9        4.71        8.23     15.89 o 
 -10   4   9        0.42       -2.15     14.65 o 
  -8   4   9       24.83       46.95     17.48 o 
  -6   4   9        0.04       20.59     13.56 o 
  -4   4   9       62.56       71.88     11.30 o 
  -2   4   9      175.35      161.01     13.92 o 
   0   4   9        0.20       14.93     11.16 o 
   2   4   9       15.88       33.12     16.86 o 
   4   4   9       32.31       43.25     15.68 o 
   6   4   9        0.27      -17.01     15.08 o 
   8   4   9        0.35       10.05     16.80 o 
  -5   5   9       23.78       24.94     14.77 o 
  -3   5   9        5.05        7.67     11.61 o 
  -1   5   9       95.04       90.46     23.10 o 
   1   5   9       45.32       89.69     39.66 o 
   3   5   9       35.87       34.08     18.17 o 
   5   5   9       16.88       38.14     18.29 o 
 -14   0  10       52.65       39.92     26.16 o 
 -12   0  10        0.58      -11.55     16.90 o 
 -10   0  10        0.16        3.82     16.65 o 
  -8   0  10       53.25       38.90     13.08 o 
  -6   0  10     1240.85     1178.11     37.20 o 
  -4   0  10      107.38       88.06      7.41 o 
  -2   0  10     1658.12     1702.33     54.89 o 
   0   0  10     1329.93     1261.54     26.72 o 
   2   0  10      188.20      167.93      7.99 o 
   4   0  10        0.11        2.55      4.17 o 
   6   0  10       34.56       35.66      7.60 o 
   8   0  10      202.32      221.29     16.91 o 
  10   0  10       93.74      139.37     35.93 o 
  12   0  10        0.22        0.23     10.55 o 
 -15   1  10       14.53       19.80     17.93 o 
 -13   1  10       12.24        0.38     12.65 o 
 -11   1  10     1979.49     2126.14     65.31 o 
  -9   1  10      182.00      160.28     15.65 o 
  -7   1  10      472.00      458.14     20.66 o 
  -5   1  10     1506.65     1616.45     53.83 o 
  -3   1  10     2681.68     2789.73    103.05 o 
  -1   1  10     4753.22     5099.44    113.70 o 
   1   1  10     3230.52     3057.30     78.17 o 
   3   1  10     4234.21     3977.20    102.43 o 
   5   1  10     1197.60     1212.76     33.68 o 
   7   1  10       29.28       27.22      5.96 o 
   9   1  10       11.16        3.57      6.50 o 
  11   1  10       50.48       41.92     10.98 o 
  13   1  10       34.33       37.34     15.34 o 
 -14   2  10       24.14       19.25     19.03 o 
 -12   2  10       10.13       23.37     23.10 o 
 -10   2  10       10.12        1.45     10.11 o 
  -8   2  10        3.79        6.83      9.18 o 
  -6   2  10      289.50      342.94     50.74 o 
  -4   2  10      981.78     1147.92     82.94 o 
  -2   2  10      367.08      375.94     27.87 o 
   0   2  10     2548.47     2845.88    240.47 o 
   2   2  10       18.86       31.18      6.25 o 
   4   2  10      319.11      343.08     12.27 o 
   6   2  10        1.12       14.19      7.81 o 
   8   2  10      551.00      532.03     24.12 o 
  10   2  10      160.74      165.73     24.67 o 
  12   2  10        8.96       -1.12     15.38 o 
 -11   3  10        0.58       -5.32     11.82 o 
  -9   3  10        2.86       -6.61     10.67 o 
  -7   3  10       18.61       17.02      9.99 o 
  -5   3  10        0.42       35.80      9.43 o 
  -3   3  10        0.01        9.63      7.07 o 
  -1   3  10        1.39        6.58      5.98 o 
   1   3  10        6.69        8.53      6.62 o 
   3   3  10        9.75        5.06      9.70 o 
   5   3  10        6.38       16.56     10.62 o 
   7   3  10        1.50       -1.56     13.63 o 
   9   3  10        5.67       -2.91     14.83 o 
  11   3  10        1.95        9.58     17.20 o 
 -10   4  10        1.54      -16.75     17.90 o 
  -8   4  10        0.17        7.69      9.76 o 
  -6   4  10      110.45       75.62     22.55 o 
  -4   4  10       98.77       90.16     12.64 o 
  -2   4  10       14.85       36.87      9.46 o 
   0   4  10      143.73      140.04     28.16 o 
   2   4  10        5.56        4.88     14.32 o 
   4   4  10      122.38      117.73     21.54 o 
   6   4  10       45.67       52.77     18.85 o 
   8   4  10      122.62      130.93     25.61 o 
  -5   5  10        6.57        7.99     14.09 o 
  -3   5  10       33.63        7.73     18.77 o 
  -1   5  10       34.18       13.67     16.94 o 
   1   5  10        8.69       28.37     19.53 o 
   3   5  10      153.39      160.81     27.59 o 
   5   5  10       10.33       19.97     15.83 o 
 -13   1  11        0.37      -16.96     11.31 o 
 -11   1  11       21.93       75.82     29.34 o 
  -9   1  11      113.93      173.85     16.61 o 
  -7   1  11       18.05       19.85      7.26 o 
  -5   1  11      156.37      244.76     13.50 o 
  -3   1  11     6439.56     7579.36    162.13 o 
  -1   1  11     1935.79     1800.12     61.10 o 
   1   1  11      462.12      334.38     23.98 o 
   3   1  11       10.32       18.51      7.69 o 
   5   1  11     1670.99     1627.58     70.40 o 
   7   1  11       11.99       14.22      5.69 o 
   9   1  11      111.75      129.01     12.95 o 
  11   1  11       10.06       12.73      9.54 o 
  13   1  11       12.19       14.05     14.02 o 
 -14   2  11       13.34        4.26     19.32 o 
 -12   2  11        1.62       -0.63     12.71 o 
 -10   2  11        0.00      -12.17     10.34 o 
  -8   2  11      647.83      743.72     35.61 o 
  -6   2  11      682.74      712.19     76.28 o 
  -4   2  11     1559.38     1829.91    270.62 o 
  -2   2  11     4229.88     4407.89    102.20 o 
   0   2  11     3221.92     3989.03    321.07 o 
   2   2  11     1252.17     1491.61     61.84 o 
   4   2  11      510.79      544.42     17.95 o 
   6   2  11      803.65      751.35     39.33 o 
   8   2  11     1142.98     1123.83     41.11 o 
  10   2  11      154.53      116.37     19.11 o 
  12   2  11        0.06       -3.76     14.70 o 
 -11   3  11        3.13        6.75     12.01 o 
  -9   3  11        6.06       -7.31      9.42 o 
  -7   3  11       10.94       13.31     10.21 o 
  -5   3  11      377.23      409.48     72.31 o 
  -3   3  11      682.87      642.79     48.71 o 
  -1   3  11       38.54       36.74     10.46 o 
   1   3  11       56.34       67.55     11.78 o 
   3   3  11       26.62       12.15      9.90 o 
   5   3  11        3.84       -7.27      8.76 o 
   7   3  11        1.84       -8.24     13.16 o 
   9   3  11       93.14       91.47     20.60 o 
  11   3  11       99.63      117.92     23.44 o 
 -10   4  11        0.05        2.30     16.44 o 
  -8   4  11       63.40       55.12     19.22 o 
  -6   4  11       65.63       56.28     12.22 o 
  -4   4  11      158.47      178.23     28.32 o 
  -2   4  11      423.64      346.00     43.18 o 
   0   4  11      603.97      651.32     41.31 o 
   2   4  11       83.82       92.14     19.49 o 
   4   4  11       32.05       27.64     28.96 o 
   6   4  11      148.95      141.98     40.68 o 
   8   4  11      103.84      122.42     53.38 o 
  -5   5  11        0.85       -5.26     13.41 o 
  -3   5  11       73.37       51.73     22.42 o 
  -1   5  11        1.44        1.56      8.09 o 
   1   5  11        3.08      -21.32     23.19 o 
   3   5  11        0.42       20.71     18.20 o 
 -14   0  12       10.53       17.84     25.99 o 
 -12   0  12      240.30      176.15     33.21 o 
 -10   0  12       19.56       66.42     21.40 o 
  -8   0  12      143.73      164.35     23.36 o 
  -6   0  12        0.00       -7.94      6.62 o 
  -4   0  12      293.18      265.60     22.64 o 
  -2   0  12     2239.56     2453.39    101.05 o 
   0   0  12      465.77      476.76     12.67 o 
   2   0  12      968.72      892.16     49.56 o 
   4   0  12      609.22      610.98     19.16 o 
   6   0  12       11.88        4.52      6.50 o 
   8   0  12       91.38       77.49     11.13 o 
  10   0  12       64.94       37.17     10.21 o 
  12   0  12        4.19        2.80     12.23 o 
 -13   1  12       24.05       24.44     14.45 o 
 -11   1  12       24.04       11.92     13.59 o 
  -9   1  12     1007.80      927.36     45.85 o 
  -7   1  12      198.25      168.26     14.24 o 
  -5   1  12     1179.33     1280.17     55.93 o 
  -3   1  12     1018.58     1344.46     54.24 o 
  -1   1  12      156.65      165.19     10.98 o 
   1   1  12     2900.23     3073.73     64.21 o 
   3   1  12     6282.06     6442.28    158.86 o 
   5   1  12     1241.16     1216.49     27.35 o 
   7   1  12      387.19      386.65     14.47 o 
   9   1  12      473.34      477.51     22.36 o 
  11   1  12      105.12      107.88     13.81 o 
  13   1  12       40.53       39.67     17.71 o 
 -14   2  12       18.11       24.34     20.72 o 
 -12   2  12        0.09       -4.65     15.92 o 
 -10   2  12        4.93       -6.30      9.94 o 
  -8   2  12        9.06       14.42      9.03 o 
  -6   2  12        2.88       20.22     11.97 o 
  -4   2  12       19.75       89.19     23.58 o 
  -2   2  12     2079.94     2213.60     92.01 o 
   0   2  12       10.04      101.06     30.23 o 
   2   2  12       63.02       63.66      8.95 o 
   4   2  12       87.84       64.41      9.43 o 
   6   2  12      329.17      332.78     18.19 o 
   8   2  12       39.54       70.66     11.86 o 
  10   2  12        1.84       -4.62     13.55 o 
  12   2  12        5.45       -3.06     17.50 o 
 -11   3  12        0.81      -10.29     13.04 o 
  -9   3  12        0.02        0.93     10.24 o 
  -7   3  12        0.58       12.61     10.31 o 
  -5   3  12        3.33       15.31      8.47 o 
  -3   3  12       39.99       57.30      9.44 o 
  -1   3  12        0.55        7.73      5.95 o 
   1   3  12        2.30        6.48      7.33 o 
   3   3  12        1.20        2.17     10.25 o 
   5   3  12        0.31       -9.94      9.93 o 
   7   3  12        0.97       -0.14      9.67 o 
   9   3  12        1.12        6.75     13.19 o 
  11   3  12        1.88       14.39     14.53 o 
 -10   4  12       18.81       28.70     20.96 o 
  -8   4  12       66.96       46.96     13.61 o 
  -6   4  12       63.11       53.35     17.06 o 
  -4   4  12       36.24       34.47     10.88 o 
  -2   4  12      415.12      339.14     25.32 o 
   0   4  12       80.39       64.95     41.11 o 
   2   4  12       50.09       19.70     15.43 o 
   4   4  12        5.56       11.06     12.97 o 
   6   4  12        1.56        3.43     15.63 o 
   8   4  12       19.31       43.53     20.85 o 
  -5   5  12       11.79       13.59     25.48 o 
  -3   5  12        8.65       20.72     17.07 o 
  -1   5  12        3.13       -2.15      9.03 o 
   1   5  12       45.61       31.38     23.82 o 
   3   5  12      155.20      207.08     30.64 o 
 -13   1  13       74.72       78.13     18.72 o 
 -11   1  13      395.67      423.23     31.15 o 
  -9   1  13      218.73      197.78     17.02 o 
  -7   1  13      159.52      226.15     15.64 o 
  -5   1  13     3621.06     3380.04    230.49 o 
  -3   1  13     3212.68     3158.63     32.39 o 
  -1   1  13       88.54       61.95      4.26 o 
   1   1  13      980.99     1192.74     50.96 o 
   3   1  13     2382.22     2675.11    106.84 o 
   5   1  13       31.29       35.61      6.65 o 
   7   1  13      454.63      419.53     24.41 o 
   9   1  13      117.84      127.60     13.16 o 
  11   1  13      136.35      149.54     15.55 o 
  13   1  13        1.60      -16.48     20.38 o 
 -12   2  13        3.73        4.42     13.84 o 
 -10   2  13       63.40       60.70     13.62 o 
  -8   2  13        8.25        7.80      9.36 o 
  -6   2  13       89.24      101.23     12.60 o 
  -4   2  13     1248.90     1486.66    177.60 o 
  -2   2  13     3790.06     3588.70    178.94 o 
   0   2  13     2759.00     2581.22    107.44 o 
   2   2  13       56.73       43.38      5.69 o 
   4   2  13       34.65       56.55      9.57 o 
   6   2  13       10.97       12.91      7.57 o 
   8   2  13       32.77       21.24      9.73 o 
  10   2  13       72.55       77.08     18.24 o 
  12   2  13        2.56        8.05     16.21 o 
 -11   3  13       10.63        9.62     12.91 o 
  -9   3  13       19.08       24.82     11.69 o 
  -7   3  13      540.84      533.24     75.46 o 
  -5   3  13       19.43       27.89      9.66 o 
  -3   3  13      758.89      750.68     55.04 o 
  -1   3  13      607.19      541.60     23.94 o 
   1   3  13        3.42        2.09      9.72 o 
   3   3  13       71.92       82.19     14.06 o 
   5   3  13       57.30       64.44     18.53 o 
   7   3  13        0.69       -1.29     10.11 o 
   9   3  13        2.65       -7.26     15.03 o 
  11   3  13       93.00       88.30     21.40 o 
  -8   4  13        2.05       12.96     12.57 o 
  -6   4  13        0.02       11.07      9.79 o 
  -4   4  13      157.75      146.84     15.72 o 
  -2   4  13       82.78      127.63     16.24 o 
   0   4  13      197.93      183.61     99.29 o 
   2   4  13       10.26        5.53     14.83 o 
   4   4  13       11.24       16.54     13.58 o 
   6   4  13       11.97        1.39     27.52 o 
   8   4  13       51.89       93.57     25.31 o 
  -3   5  13       20.44       21.39     11.59 o 
  -1   5  13        6.43        5.27      9.06 o 
   1   5  13        1.80        2.68      8.21 o 
   3   5  13       20.32       25.61     20.80 o 
 -14   0  14       41.75       68.29     30.66 o 
 -12   0  14      647.62      645.16     53.93 o 
 -10   0  14     8209.89     7862.73    169.61 o 
  -8   0  14       53.21       18.01     15.29 o 
  -6   0  14      499.81      526.94     27.05 o 
  -4   0  14     3304.28     3288.40     45.49 o 
  -2   0  14      246.15      263.25     12.76 o 
   0   0  14      707.24      622.55     13.69 o 
   2   0  14     1189.74     1193.55     95.93 o 
   4   0  14     2442.90     2660.50     40.51 o 
   6   0  14       26.86       15.74      6.78 o 
   8   0  14       40.68       36.94      9.40 o 
  10   0  14       50.29       28.62     13.84 o 
  12   0  14       28.39       90.20     22.51 o 
 -13   1  14        0.00        5.91     11.70 o 
 -11   1  14      101.65      111.66     17.59 o 
  -9   1  14      560.45      507.49     25.61 o 
  -7   1  14      625.55      628.48     27.86 o 
  -5   1  14       75.88       88.76     20.00 o 
  -3   1  14       45.71      116.64     20.57 o 
  -1   1  14        0.06        3.58      2.74 o 
   1   1  14     1250.53     1511.08     69.63 o 
   3   1  14       50.81      121.76     14.44 o 
   5   1  14      100.90      102.69      7.03 o 
   7   1  14      156.25      166.46     12.66 o 
   9   1  14        9.70       11.55      7.88 o 
  11   1  14        6.04       14.17      9.93 o 
  13   1  14        5.64        8.24     21.83 o 
 -12   2  14        0.39        2.38     12.27 o 
 -10   2  14      108.03       93.57     15.71 o 
  -8   2  14        0.26       10.92      9.74 o 
  -6   2  14      114.52      114.83     13.26 o 
  -4   2  14      634.06      747.50     76.75 o 
  -2   2  14     3579.05     4093.44    102.75 o 
   0   2  14     3183.74     3131.43    133.99 o 
   2   2  14      225.16      215.67     15.04 o 
   4   2  14     2851.16     2954.13     75.78 o 
   6   2  14       40.77       29.87      9.76 o 
   8   2  14      141.31      117.74     16.52 o 
  10   2  14        1.70        0.48     13.65 o 
  12   2  14       34.17       33.72     16.93 o 
 -11   3  14       11.32       13.84     14.27 o 
  -9   3  14       12.96       22.62     11.98 o 
  -7   3  14       56.66       86.51     14.36 o 
  -5   3  14        2.15       13.79      9.27 o 
  -3   3  14        0.40       30.40      8.91 o 
  -1   3  14       36.26       48.26      7.55 o 
   1   3  14        5.54       12.78     10.97 o 
   3   3  14        2.84        1.48      9.49 o 
   5   3  14        4.06        3.07     10.34 o 
   7   3  14        0.06       -5.13     10.82 o 
   9   3  14        1.59        2.10     15.71 o 
  11   3  14        1.18       20.74     17.83 o 
  -8   4  14        0.41        7.06     11.62 o 
  -6   4  14       18.05       16.40     10.26 o 
  -4   4  14       19.20       37.74     10.41 o 
  -2   4  14      366.83      364.56     25.75 o 
   0   4  14      243.07      166.75     73.60 o 
   2   4  14        3.92        1.79     14.94 o 
   4   4  14      241.69      224.17     23.61 o 
   6   4  14       13.59       23.27     25.74 o 
   8   4  14       44.48       42.72     16.17 o 
  -3   5  14        3.24        1.66      9.74 o 
  -1   5  14        3.77        3.19     10.36 o 
   1   5  14        0.70        3.37      8.62 o 
   3   5  14        0.04       27.18     31.94 o 
 -13   1  15        0.80        6.44     15.53 o 
 -11   1  15        0.00        1.46     14.53 o 
  -9   1  15        9.94       23.09      9.80 o 
  -7   1  15       27.84       46.78      9.44 o 
  -5   1  15      433.57      352.81     19.49 o 
  -3   1  15      312.22      274.79      9.01 o 
  -1   1  15       45.55       46.21      4.13 o 
   1   1  15      203.97      184.05     17.46 o 
   3   1  15     1268.23     1306.52     90.16 o 
   5   1  15      309.96      293.57     15.60 o 
   7   1  15       75.46      119.95     11.79 o 
   9   1  15      284.46      291.71     27.46 o 
  11   1  15       41.78       33.80     10.39 o 
  13   1  15        1.56        7.73     20.38 o 
 -12   2  15        0.18        1.19     14.53 o 
 -10   2  15        0.61        3.02      9.47 o 
  -8   2  15      323.20      339.25     26.10 o 
  -6   2  15       18.62       12.71      8.67 o 
  -4   2  15        2.50       52.12     10.12 o 
  -2   2  15     6091.92     7059.24    133.75 o 
   0   2  15       14.80      103.37     28.79 o 
   2   2  15       23.40       17.48      7.74 o 
   4   2  15       64.44      119.12     12.20 o 
   6   2  15      143.25      105.40     14.95 o 
   8   2  15       23.39       21.06      9.57 o 
  10   2  15      197.72      227.01     23.27 o 
  12   2  15       55.29       50.51     18.28 o 
 -11   3  15        0.66        9.82     11.39 o 
  -9   3  15        0.91        1.19     10.74 o 
  -7   3  15      210.96      193.01     20.79 o 
  -5   3  15      332.47      368.02     52.93 o 
  -3   3  15      272.72      285.75     17.56 o 
  -1   3  15      197.10      182.64     12.90 o 
   1   3  15       57.27       64.10     14.93 o 
   3   3  15        5.96        2.88     10.59 o 
   5   3  15       13.61        6.19      9.83 o 
   7   3  15        0.50       -0.12     10.28 o 
   9   3  15        9.38        5.01     14.01 o 
  11   3  15       13.75        4.08     15.03 o 
  -8   4  15       17.63       10.09     12.68 o 
  -6   4  15        4.11       -2.55     10.37 o 
  -4   4  15        5.49       12.43     10.50 o 
  -2   4  15      896.04      837.71     37.62 o 
   0   4  15       36.36       33.48     11.67 o 
   2   4  15        5.41       -3.79     14.16 o 
   4   4  15       48.59       52.65     15.89 o 
   6   4  15       12.65        2.84     14.21 o 
   8   4  15        0.01       14.12     15.19 o 
  -3   5  15        4.91       -3.65     11.08 o 
  -1   5  15        2.31        0.56      8.77 o 
   1   5  15        2.43       -3.70      9.88 o 
 -14   0  16        5.51       12.66     27.77 o 
 -12   0  16      627.84      542.48     49.43 o 
 -10   0  16      269.75      265.76     33.29 o 
  -8   0  16      704.38      880.43    191.15 o 
  -6   0  16      331.16      306.43     21.29 o 
  -4   0  16      155.59      156.35     11.34 o 
  -2   0  16     1052.01     1025.46     21.87 o 
   0   0  16      827.23      735.24     79.96 o 
   2   0  16      172.99      231.53     21.06 o 
   4   0  16     4122.06     4130.98     50.95 o 
   6   0  16       43.81       53.65      9.28 o 
   8   0  16        0.29        3.74     12.15 o 
  10   0  16        1.26        7.73     13.84 o 
  12   0  16       22.18       17.50     15.20 o 
 -13   1  16        5.87        2.51     11.30 o 
 -11   1  16      133.73      112.88     25.65 o 
  -9   1  16      702.05      667.09     29.57 o 
  -7   1  16      174.45      192.84     16.75 o 
  -5   1  16      265.95      271.71     12.03 o 
  -3   1  16      528.67      498.89     12.77 o 
  -1   1  16      677.22      695.25     22.01 o 
   1   1  16     2593.34     2890.14    106.92 o 
   3   1  16      114.32      109.56      9.17 o 
   5   1  16      947.36      987.08     64.50 o 
   7   1  16     1739.70     1834.88    190.47 o 
   9   1  16      192.58      151.27     14.23 o 
  11   1  16       15.59       14.05     10.83 o 
  13   1  16        9.87       13.42     16.82 o 
 -12   2  16       10.35       -5.16     11.99 o 
 -10   2  16       40.79       21.16     11.11 o 
  -8   2  16      127.67      102.46     15.50 o 
  -6   2  16        7.14        1.94      7.46 o 
  -4   2  16      128.61      139.87     12.64 o 
  -2   2  16       21.36       68.69     23.10 o 
   0   2  16      369.05      299.84     12.78 o 
   2   2  16       24.34       25.92      7.38 o 
   4   2  16      136.41      132.76     12.56 o 
   6   2  16      285.48      248.95     16.60 o 
   8   2  16        0.34       -5.31      8.13 o 
  10   2  16        9.91       26.45     10.81 o 
  12   2  16        1.27       12.24     15.75 o 
 -11   3  16        1.44        8.43     12.49 o 
  -9   3  16        6.72       23.85     12.09 o 
  -7   3  16       13.85       28.35     12.03 o 
  -5   3  16        1.65       12.66     10.77 o 
  -3   3  16        0.80       96.35     16.29 o 
  -1   3  16        2.61       19.94      8.27 o 
   1   3  16        0.04       -4.36     11.50 o 
   3   3  16        0.00        6.32      9.86 o 
   5   3  16        2.61        4.88      9.44 o 
   7   3  16        0.39        5.76     11.69 o 
   9   3  16        3.34        0.00     13.70 o 
  -8   4  16        7.04       16.36     12.22 o 
  -6   4  16        0.08        5.66     10.11 o 
  -4   4  16       51.75       34.95     14.75 o 
  -2   4  16       71.34       69.44     16.05 o 
   0   4  16        0.03       -4.08     10.45 o 
   2   4  16       56.10       40.27     16.32 o 
   4   4  16       69.98       51.12     15.29 o 
   6   4  16       14.48       17.44     16.25 o 
   8   4  16        2.52       -4.32     14.23 o 
  -3   5  16        1.64       -6.61      9.55 o 
  -1   5  16       15.00       13.47     10.36 o 
   1   5  16       42.95       21.57     12.91 o 
 -13   1  17        0.31      -10.52     14.51 o 
 -11   1  17       13.29       10.78     11.94 o 
  -9   1  17       24.64       71.48     13.94 o 
  -7   1  17       20.59       23.18      9.15 o 
  -5   1  17      102.83       77.28      9.72 o 
  -3   1  17      597.63      703.64     14.77 o 
  -1   1  17      116.74      157.47      6.80 o 
   1   1  17      212.60      394.16     32.30 o 
   3   1  17       50.96       52.50      7.01 o 
   5   1  17      298.61      288.80     23.26 o 
   7   1  17      829.00      977.29     70.92 o 
   9   1  17        1.02        8.83      8.59 o 
  11   1  17       24.45       32.19     11.58 o 
  13   1  17        3.48        5.52     16.05 o 
 -12   2  17        0.02       -7.00     12.95 o 
 -10   2  17        1.05       -2.11     10.97 o 
  -8   2  17       15.77       26.21     11.47 o 
  -6   2  17        4.19        9.01      9.41 o 
  -4   2  17       56.45       78.04     10.98 o 
  -2   2  17      100.93      136.99      8.97 o 
   0   2  17        9.61       29.73      5.55 o 
   2   2  17      107.82      137.43     17.84 o 
   4   2  17      136.91      111.13     12.25 o 
   6   2  17        0.50        8.86      8.66 o 
   8   2  17       11.06       10.13      8.68 o 
  10   2  17       53.37       67.22     12.99 o 
  12   2  17       76.13       64.68     17.86 o 
 -11   3  17        0.34        2.41     13.20 o 
  -9   3  17      198.23      159.51     28.23 o 
  -7   3  17      393.21      383.21     27.60 o 
  -5   3  17       57.40       51.86     11.92 o 
  -3   3  17     3337.71     3447.95    243.64 o 
  -1   3  17      467.62      431.77     35.38 o 
   1   3  17        1.04       -0.69     10.69 o 
   3   3  17      107.21       85.48     13.10 o 
   5   3  17       54.08       36.39     12.05 o 
   7   3  17       76.98       64.88     17.37 o 
   9   3  17        2.63       -5.25     13.65 o 
  -8   4  17        0.09       18.30     13.47 o 
  -6   4  17        0.63       -0.52      9.09 o 
  -4   4  17        7.80        1.19     13.42 o 
  -2   4  17       41.33       51.35     12.77 o 
   0   4  17        6.88        0.59     10.36 o 
   2   4  17       29.66       10.19     15.02 o 
   4   4  17       16.29       15.27     13.39 o 
   6   4  17       14.93       -2.19     17.02 o 
  -1   5  17        0.09       -0.93     10.95 o 
 -14   0  18       55.91       45.36     29.39 o 
 -12   0  18     1101.19      949.57     63.79 o 
 -10   0  18     1460.66     1348.34     70.16 o 
  -8   0  18     1858.90     1932.02     60.48 o 
  -6   0  18     4993.93     4676.59    344.77 o 
  -4   0  18     2861.01     2834.97    102.05 o 
  -2   0  18        2.44        9.37      4.65 o 
   0   0  18     1815.82     2069.20     98.48 o 
   2   0  18     5869.89     6022.02    244.53 o 
   4   0  18      147.27      143.96     10.40 o 
   6   0  18       85.55       50.54     13.84 o 
   8   0  18      808.37      814.69     48.41 o 
  10   0  18       37.45       29.64     15.03 o 
  12   0  18        0.52       -2.46     13.42 o 
 -13   1  18        5.09       -0.64     16.11 o 
 -11   1  18        7.80       27.62     13.41 o 
  -9   1  18      556.56      545.94     27.49 o 
  -7   1  18      295.97      272.63     18.33 o 
  -5   1  18       49.11       67.03      9.00 o 
  -3   1  18       90.45      101.43      6.95 o 
  -1   1  18       78.64       92.10      5.74 o 
   1   1  18      409.45      430.93     12.70 o 
   3   1  18        9.44        4.63      4.60 o 
   5   1  18     1128.76     1249.32     29.95 o 
   7   1  18       42.20       88.89     11.72 o 
   9   1  18       22.95       15.92      9.84 o 
  11   1  18        9.51       14.25     10.46 o 
 -12   2  18        3.13       -7.80     13.18 o 
 -10   2  18        4.05       -0.40     12.10 o 
  -8   2  18       21.41       24.88     12.66 o 
  -6   2  18        9.09       17.66      9.67 o 
  -4   2  18      365.37      363.08     17.23 o 
  -2   2  18      164.50      199.37     11.93 o 
   0   2  18        4.88        5.92      7.29 o 
   2   2  18      271.26      291.85     18.09 o 
   4   2  18      311.65      326.51     18.69 o 
   6   2  18       78.58       73.34     11.56 o 
   8   2  18        0.02        1.26      8.82 o 
  10   2  18        1.13        5.77     10.49 o 
  12   2  18       14.00       34.40     26.50 o 
 -11   3  18        4.72        8.45     11.70 o 
  -9   3  18        3.55       17.18     11.50 o 
  -7   3  18       57.74       85.87     23.98 o 
  -5   3  18       11.49       22.43     11.26 o 
  -3   3  18       96.70      167.66     26.24 o 
  -1   3  18       40.82      267.67     38.47 o 
   1   3  18       17.90       22.10     11.02 o 
   3   3  18        0.72       -1.53      9.58 o 
   5   3  18        0.00       11.31     10.70 o 
   7   3  18        7.63       22.54     12.34 o 
   9   3  18        0.09       -7.22     14.25 o 
  -8   4  18        0.75       11.36     12.10 o 
  -6   4  18       26.77        5.45     12.90 o 
  -4   4  18        2.89        6.45     12.34 o 
  -2   4  18        4.81        4.84     11.79 o 
   0   4  18       13.77        9.16     10.57 o 
   2   4  18        7.22        0.04     15.62 o 
   4   4  18       16.99       36.05     14.12 o 
   6   4  18       16.80        5.34     17.33 o 
 -13   1  19       10.10       14.39     14.00 o 
 -11   1  19      281.74      343.24     26.19 o 
  -9   1  19      241.68      211.54     18.39 o 
  -7   1  19       42.95       64.18     11.53 o 
  -5   1  19       18.01       11.59      6.85 o 
  -3   1  19        7.10        1.14      3.86 o 
  -1   1  19      410.33      454.47     12.20 o 
   1   1  19       37.42       29.34      5.68 o 
   3   1  19        1.61       11.97      5.06 o 
   5   1  19        3.35       22.44     13.12 o 
   7   1  19      239.75      252.29     15.95 o 
   9   1  19       48.76       31.16     11.04 o 
  11   1  19        0.50       -2.81     13.21 o 
 -12   2  19        0.09        8.49     13.34 o 
 -10   2  19        3.17       12.45     11.70 o 
  -8   2  19      156.05      157.76     17.86 o 
  -6   2  19       69.56       60.80     12.30 o 
  -4   2  19       33.73       27.01      8.18 o 
  -2   2  19      116.10      109.36      8.99 o 
   0   2  19      106.50       73.71      8.39 o 
   2   2  19       67.69       89.29     11.90 o 
   4   2  19       89.67       82.25     12.72 o 
   6   2  19       13.57        9.72      8.93 o 
   8   2  19       26.62       20.32      8.80 o 
  10   2  19       17.47       32.71     11.45 o 
 -11   3  19       28.91       19.15     15.35 o 
  -9   3  19       53.37       55.80     14.11 o 
  -7   3  19      258.44      243.52     20.97 o 
  -5   3  19       99.28      104.07     14.82 o 
  -3   3  19      948.39     1069.41    113.09 o 
  -1   3  19     6016.30     6223.54     95.58 o 
   1   3  19      202.98      174.46     18.02 o 
   3   3  19      149.30      140.79     15.54 o 
   5   3  19      158.54      141.05     17.17 o 
   7   3  19        1.94        7.55     11.15 o 
   9   3  19        1.46       -1.30     13.93 o 
  -8   4  19        9.76       28.90     18.57 o 
  -6   4  19       21.95       26.96     15.41 o 
  -4   4  19        1.17        1.48     13.97 o 
  -2   4  19        4.93       16.78     11.35 o 
   0   4  19       16.80       22.41     11.21 o 
   2   4  19       24.80       27.87     18.02 o 
   4   4  19        4.17      -11.46     12.35 o 
   6   4  19        0.20        2.24     16.35 o 
 -14   0  20       18.65       22.93     21.83 o 
 -12   0  20       38.42       51.30     20.64 o 
 -10   0  20        2.07        4.50     14.35 o 
  -8   0  20     2438.65     2605.58    130.59 o 
  -6   0  20       86.17      100.21     12.44 o 
  -4   0  20      914.95      872.18     39.94 o 
  -2   0  20      286.65      364.10     14.63 o 
   0   0  20       82.37       68.99      6.62 o 
   2   0  20     1608.18     1362.22    122.99 o 
   4   0  20      274.34      276.89     26.41 o 
   6   0  20      356.78      356.22     32.19 o 
   8   0  20      359.64      369.89     33.80 o 
  10   0  20       25.84       29.98     14.95 o 
  12   0  20       17.35       14.61     16.90 o 
 -13   1  20       49.98       44.95     15.87 o 
 -11   1  20      533.41      547.44     31.22 o 
  -9   1  20       87.94       74.46     12.87 o 
  -7   1  20      347.97      328.33     20.14 o 
  -5   1  20      226.34      210.97     12.35 o 
  -3   1  20       22.88       26.09      4.78 o 
  -1   1  20      131.09      121.30      6.49 o 
   1   1  20       69.72       72.62      6.16 o 
   3   1  20       95.42       87.44      8.53 o 
   5   1  20      113.10      108.67     12.30 o 
   7   1  20      586.94      527.02     59.62 o 
   9   1  20        0.47       -5.39      8.17 o 
  11   1  20        0.65       10.04     10.24 o 
 -12   2  20       10.52       10.31     16.06 o 
 -10   2  20        0.07       -2.25     13.00 o 
  -8   2  20       44.84       46.94     12.93 o 
  -6   2  20      148.25      154.65     16.21 o 
  -4   2  20        0.19        1.25      7.28 o 
  -2   2  20       27.40       35.40      9.24 o 
   0   2  20       20.35       28.75      6.35 o 
   2   2  20       20.51       28.71      9.98 o 
   4   2  20       63.81       48.64      9.99 o 
   6   2  20       22.78       27.28      9.52 o 
   8   2  20        0.29      -10.69      7.88 o 
  10   2  20        1.01        0.76     19.15 o 
 -11   3  20        2.78        8.42     14.91 o 
  -9   3  20        8.07        9.36     13.44 o 
  -7   3  20        1.15       14.45     11.15 o 
  -5   3  20        7.42       18.24     13.23 o 
  -3   3  20       46.04       91.11     17.54 o 
  -1   3  20       88.60      297.02     28.93 o 
   1   3  20        0.80       13.46     11.35 o 
   3   3  20        1.90        3.45     11.13 o 
   5   3  20        0.04       14.44     11.11 o 
   7   3  20        0.01        2.59     11.44 o 
   9   3  20        0.00        3.56     14.91 o 
  -8   4  20      105.11      160.54     25.59 o 
  -6   4  20        8.23        6.61     12.78 o 
  -4   4  20        0.25        0.79     12.97 o 
  -2   4  20        2.43       14.72     10.53 o 
   0   4  20       36.73       37.41     13.21 o 
   2   4  20       14.77        0.93     14.44 o 
   4   4  20       19.72       23.42     14.96 o 
   6   4  20       17.98       33.96     13.88 o 
 -13   1  21       21.13       13.58     16.15 o 
 -11   1  21       15.61       40.30     13.29 o 
  -9   1  21       32.41       31.02     10.59 o 
  -7   1  21      125.26      121.96     14.06 o 
  -5   1  21        8.49       20.32      6.39 o 
  -3   1  21       84.96       92.11      6.72 o 
  -1   1  21      251.16      216.25      8.43 o 
   1   1  21      122.89      113.80      8.91 o 
   3   1  21        6.65       11.06      6.37 o 
   5   1  21      196.02      160.23     12.23 o 
   7   1  21       15.64       16.30      9.30 o 
   9   1  21        9.09        5.92      9.16 o 
  11   1  21        9.96       19.00     11.32 o 
 -12   2  21        0.20       12.20     14.47 o 
 -10   2  21       10.47        7.15     11.73 o 
  -8   2  21       51.11       45.72     13.18 o 
  -6   2  21       20.41       18.30     11.46 o 
  -4   2  21        2.32       12.39      7.39 o 
  -2   2  21      733.46      736.43     35.61 o 
   0   2  21      441.76      402.72     16.33 o 
   2   2  21        0.05        4.75      9.01 o 
   4   2  21      106.20       92.98     12.08 o 
   6   2  21        6.95        8.89      8.62 o 
   8   2  21        6.32       12.98      9.48 o 
  10   2  21       20.97       25.78     14.77 o 
  -9   3  21       39.16       24.15     13.76 o 
  -7   3  21       21.09       19.61     12.10 o 
  -5   3  21      175.62      146.62     18.96 o 
  -3   3  21      908.00      865.89     97.76 o 
  -1   3  21      325.48      302.44     21.90 o 
   1   3  21        3.66        6.26     10.89 o 
   3   3  21       75.05       78.33     14.89 o 
   5   3  21        1.47        7.07     11.56 o 
   7   3  21        0.56       -1.44     11.70 o 
   9   3  21       13.64       23.01     16.85 o 
  -6   4  21        2.00        8.23     15.06 o 
  -4   4  21        0.09        2.27     16.15 o 
  -2   4  21       94.18       73.02     15.77 o 
   0   4  21       74.75       80.80     14.29 o 
   2   4  21        2.12       20.84     28.45 o 
   4   4  21       12.11       11.62     16.28 o 
   6   4  21        1.24        7.09     13.65 o 
 -12   0  22      138.43      156.28     31.77 o 
 -10   0  22        5.99        5.69     17.24 o 
  -8   0  22      379.35      383.45     28.98 o 
  -6   0  22     2443.83     2354.09     87.31 o 
  -4   0  22        1.16        0.40      6.37 o 
  -2   0  22      364.87      342.48     14.83 o 
   0   0  22     2412.25     2613.24     79.94 o 
   2   0  22     1154.92     1084.85     93.13 o 
   4   0  22      284.17      203.25     23.27 o 
   8   0  22      353.72      385.18     36.78 o 
  10   0  22        0.05      -11.13     12.74 o 
  12   0  22       39.12       54.44     20.98 o 
 -13   1  22        0.01       14.39     15.93 o 
 -11   1  22       37.42       53.70     13.87 o 
  -9   1  22       93.62       75.76     12.44 o 
  -7   1  22      498.72      484.14     24.53 o 
  -5   1  22      201.70      201.63     12.24 o 
  -3   1  22        2.87       10.53      4.51 o 
  -1   1  22      192.18      190.44      9.61 o 
   1   1  22       80.53      103.62      7.51 o 
   3   1  22       19.76       19.70      7.17 o 
   5   1  22        3.82       -6.86      6.95 o 
   7   1  22       38.81       49.69     12.04 o 
   9   1  22       10.89        9.49     10.36 o 
  11   1  22        0.01       -6.72     10.16 o 
 -12   2  22       14.31       20.21     15.60 o 
 -10   2  22       15.13        5.35     12.20 o 
  -8   2  22      563.41      539.43     30.77 o 
  -6   2  22        2.75        2.83      9.53 o 
  -4   2  22      218.15      215.04     15.28 o 
  -2   2  22     1169.25     1196.57     40.79 o 
   0   2  22      129.00      149.97     11.46 o 
   2   2  22        3.17       -7.49      7.47 o 
   4   2  22        0.08       -2.55      7.48 o 
   6   2  22      140.63      151.66     14.95 o 
   8   2  22        0.00        7.13      9.39 o 
  10   2  22        1.02        1.33     13.55 o 
  -9   3  22       14.73        4.02     14.13 o 
  -7   3  22        0.08        2.44     14.47 o 
  -5   3  22       19.55       17.55     13.59 o 
  -3   3  22      146.11      151.89     35.50 o 
  -1   3  22       49.23       61.12     13.35 o 
   1   3  22       35.54       37.71     10.47 o 
   3   3  22       13.31       36.62     12.99 o 
   5   3  22        5.13       14.84     11.17 o 
   7   3  22        0.31       -5.31     11.58 o 
   9   3  22        1.64       14.02     14.62 o 
  -6   4  22        2.13        8.70     14.24 o 
  -4   4  22       51.63       52.18     17.99 o 
  -2   4  22      137.10      129.74     22.00 o 
   0   4  22       88.81       54.25     12.31 o 
   2   4  22        4.87       15.37     21.02 o 
   4   4  22        4.37       11.88     16.62 o 
 -13   1  23      156.50      203.39     29.18 o 
 -11   1  23      331.98      343.43     26.23 o 
  -9   1  23      127.28      118.30     15.37 o 
  -7   1  23      223.32      292.33     23.12 o 
  -5   1  23      111.38      145.38     14.01 o 
  -3   1  23        0.33        7.95      5.44 o 
  -1   1  23      372.43      352.38     12.74 o 
   1   1  23      622.52      593.70     42.81 o 
   3   1  23      232.83      229.17     12.95 o 
   5   1  23       35.52       11.33     15.16 o 
   7   1  23       64.21       60.80     12.93 o 
   9   1  23       81.15       76.78     14.58 o 
  11   1  23        2.70       -2.88     10.51 o 
 -12   2  23       16.27       20.05     14.84 o 
 -10   2  23       28.32       22.55     11.94 o 
  -8   2  23       67.60       74.50     14.88 o 
  -6   2  23       13.17       17.23     11.23 o 
  -4   2  23      269.33      267.07     19.60 o 
  -2   2  23      308.87      350.73     18.52 o 
   0   2  23      492.12      460.20     21.18 o 
   2   2  23        6.30        9.41      7.78 o 
   4   2  23        0.00       -2.94      7.37 o 
   6   2  23       26.71       22.52      9.43 o 
   8   2  23        0.29        9.86     12.49 o 
  10   2  23        5.16       13.24     13.93 o 
  -9   3  23        0.17       -2.17     13.61 o 
  -7   3  23        0.65       -3.79     16.10 o 
  -5   3  23        3.48       -4.05     10.87 o 
  -3   3  23      581.96      593.52     36.45 o 
  -1   3  23        0.07       -9.41      9.99 o 
   1   3  23      118.06      112.08     16.97 o 
   3   3  23      466.02      485.72     69.28 o 
   5   3  23       45.14       21.72     11.60 o 
   7   3  23        7.28        9.16     13.80 o 
  -6   4  23        0.00        4.21     18.05 o 
  -4   4  23       24.54       27.75     16.21 o 
  -2   4  23       19.91       32.05     14.22 o 
   0   4  23      153.88      133.06     16.46 o 
   2   4  23        0.38        3.93     21.14 o 
   4   4  23        0.48       -3.07     16.39 o 
 -12   0  24       18.95       25.14     23.44 o 
 -10   0  24       10.45       12.40     17.92 o 
  -8   0  24        4.23        1.73     12.35 o 
  -6   0  24      133.21      122.59     15.47 o 
  -4   0  24       19.40       20.94      7.90 o 
  -2   0  24      132.48      139.02     21.08 o 
   0   0  24        0.48       15.49      4.89 o 
   2   0  24      152.22      142.43     13.74 o 
   4   0  24        4.57        3.48     10.28 o 
   6   0  24      142.21      146.17     23.53 o 
   8   0  24      843.92      846.88     55.89 o 
  10   0  24        7.53        2.63     15.37 o 
 -11   1  24      215.60      217.01     22.13 o 
  -9   1  24        1.48       15.72     11.07 o 
  -7   1  24     1050.64     1050.45     36.04 o 
  -5   1  24      222.63      233.19     13.80 o 
  -3   1  24        9.05        4.65      4.80 o 
  -1   1  24       73.77       86.74      7.56 o 
   1   1  24      122.31      142.29     12.60 o 
   3   1  24      159.90      171.74     12.40 o 
   5   1  24       34.01       36.58     10.42 o 
   7   1  24        8.39       11.80     10.43 o 
   9   1  24        0.67       19.97     11.00 o 
  11   1  24        4.31        4.07     11.21 o 
 -10   2  24       22.87       28.92     12.33 o 
  -8   2  24       10.21       14.11     11.92 o 
  -6   2  24      232.70      195.07     17.49 o 
  -4   2  24       32.70       60.94     12.25 o 
  -2   2  24      666.39      739.79     30.73 o 
   0   2  24      212.56      194.65     20.72 o 
   2   2  24        3.80       -0.29     10.02 o 
   4   2  24       15.08       13.14      8.65 o 
   6   2  24        6.94       16.55      9.73 o 
   8   2  24        4.71        3.89     12.18 o 
  10   2  24        0.63       -5.94     12.22 o 
  -9   3  24        0.07       15.31     18.53 o 
  -7   3  24        0.63        6.66     17.38 o 
  -5   3  24       32.39       47.96     15.75 o 
  -3   3  24        7.01       24.59     11.92 o 
  -1   3  24        0.78        1.10      9.58 o 
   1   3  24        2.26       29.86      9.79 o 
   3   3  24        8.43       16.20     12.38 o 
   5   3  24        0.42        1.58     11.38 o 
   7   3  24        2.00        0.56     12.87 o 
  -6   4  24       93.17      102.67     20.77 o 
  -4   4  24       51.86       40.63     17.79 o 
  -2   4  24      120.37       87.02     20.77 o 
   0   4  24       33.85       27.15     10.39 o 
   2   4  24        2.56        9.94     32.70 o 
   4   4  24        2.20        5.11     17.60 o 
 -11   1  25        0.15       26.78     16.55 o 
  -9   1  25       66.01       47.86     13.08 o 
  -7   1  25        1.79       53.48     11.74 o 
  -5   1  25       55.68       72.45      9.67 o 
  -3   1  25       36.96       30.84      6.35 o 
  -1   1  25       34.92       42.65      6.21 o 
   1   1  25      113.36      118.51      9.19 o 
   3   1  25       35.16       41.80     10.14 o 
   5   1  25        3.04        5.03      9.34 o 
   7   1  25        0.03        8.87     10.14 o 
   9   1  25        8.37       10.65     11.21 o 
  11   1  25        2.67       14.95     12.28 o 
 -10   2  25      129.45       99.16     18.03 o 
  -8   2  25      172.61      148.33     18.75 o 
  -6   2  25      150.54      125.05     23.19 o 
  -4   2  25      729.27      692.25     33.12 o 
  -2   2  25     1496.66     1612.25     45.06 o 
   0   2  25      495.71      422.75     26.26 o 
   2   2  25        1.54        0.47      7.71 o 
   4   2  25       50.71       26.80      9.30 o 
   6   2  25       10.71        9.32     10.42 o 
   8   2  25        0.25       -5.00     10.12 o 
  -9   3  25        9.47       15.60     17.17 o 
  -7   3  25        0.72      -10.52     14.97 o 
  -5   3  25        4.94        0.47     12.73 o 
  -3   3  25        0.13        5.42     11.40 o 
  -1   3  25       77.61       56.70     12.51 o 
   1   3  25      474.11      455.07     24.31 o 
   3   3  25        3.85        6.62     11.56 o 
   5   3  25       43.61       26.18     12.66 o 
   7   3  25        2.01      -13.67     13.29 o 
  -4   4  25      118.11      127.97     24.41 o 
  -2   4  25      174.59      154.59     25.78 o 
   0   4  25      107.88       69.37     13.30 o 
   2   4  25        0.03        5.84      8.24 o 
   4   4  25       10.32       11.38     18.48 o 
 -12   0  26        9.21       27.86     23.87 o 
 -10   0  26       31.33       36.29     17.84 o 
  -8   0  26       35.07       19.62     13.22 o 
  -6   0  26      447.10      422.59     23.70 o 
  -4   0  26        1.88       -1.11      7.15 o 
  -2   0  26        5.31        5.69      5.77 o 
   0   0  26       51.28       59.55     10.09 o 
   2   0  26       13.98       16.58      9.07 o 
   4   0  26      226.62      209.45     24.46 o 
   6   0  26      246.89      258.03     28.71 o 
   8   0  26       30.47       18.18     16.05 o 
  10   0  26        4.09        9.51     15.88 o 
 -11   1  26       24.78       37.18     14.24 o 
  -9   1  26       24.56       18.94     12.48 o 
  -7   1  26      176.98      168.41     21.94 o 
  -5   1  26      758.92      750.55     25.31 o 
  -3   1  26        0.06        6.82      5.80 o 
  -1   1  26       82.72       78.55      8.20 o 
   1   1  26      203.86      221.94     12.18 o 
   3   1  26      108.49      124.98     15.01 o 
   5   1  26       14.39       13.07      9.49 o 
   7   1  26      285.91      320.58     24.41 o 
   9   1  26        2.46       -3.54      9.86 o 
 -10   2  26       10.28       15.28     14.95 o 
  -8   2  26       43.95       35.38     13.85 o 
  -6   2  26       77.60       54.47     14.40 o 
  -4   2  26      461.95      468.41     26.18 o 
  -2   2  26      295.00      335.73     22.23 o 
   0   2  26       53.96       57.90      8.43 o 
   2   2  26       79.86       43.03      9.89 o 
   4   2  26       15.10       16.46     11.10 o 
   6   2  26        2.84       -5.71      9.24 o 
   8   2  26        3.84       -2.69     10.98 o 
  -9   3  26       21.74       33.07     18.40 o 
  -7   3  26       12.06       44.20     19.50 o 
  -5   3  26       10.31        5.86     11.74 o 
  -3   3  26       20.80       22.89     11.71 o 
  -1   3  26       29.03       38.61     12.89 o 
   1   3  26       46.12       51.61     12.77 o 
   3   3  26        0.00       10.00     10.39 o 
   5   3  26        1.50        5.26     13.43 o 
   7   3  26        0.00       -3.20     13.26 o 
  -4   4  26        8.21       35.49     18.36 o 
  -2   4  26        0.51        1.39     11.59 o 
   0   4  26        4.85       18.09     11.19 o 
   2   4  26       17.04        6.45      9.32 o 
 -11   1  27       89.01       85.41     17.86 o 
  -9   1  27      177.07      144.63     17.41 o 
  -7   1  27      321.20      283.05     20.34 o 
  -5   1  27       45.36       89.01     10.67 o 
  -3   1  27      155.22      143.03     10.37 o 
  -1   1  27       19.33       28.64      6.14 o 
   1   1  27      652.16      704.37     52.87 o 
   3   1  27       24.81       22.94     10.10 o 
   5   1  27      161.50      169.81     17.45 o 
   7   1  27      217.61      258.35     22.40 o 
   9   1  27       31.26       34.94     12.47 o 
 -10   2  27        7.16        7.95     13.21 o 
  -8   2  27        5.70       11.25     13.64 o 
  -6   2  27       10.87       16.39     14.09 o 
  -4   2  27      115.03      141.88     17.68 o 
  -2   2  27       24.31       53.24     13.17 o 
   0   2  27       27.35       23.49      7.86 o 
   2   2  27       22.93       30.95      9.14 o 
   4   2  27        3.38        5.06     10.95 o 
   6   2  27        6.49       10.83     11.53 o 
   8   2  27        2.12       -2.67     14.40 o 
  -7   3  27       36.00       43.89     18.38 o 
  -5   3  27       18.88       12.68     13.88 o 
  -3   3  27       13.66       10.13     12.91 o 
  -1   3  27       82.79       80.02     14.03 o 
   1   3  27      160.21      123.49     15.18 o 
   3   3  27       65.97       56.05     16.63 o 
   5   3  27        2.10        0.49     12.24 o 
   7   3  27        7.56        3.96     20.54 o 
  -2   4  27       28.79       41.26     16.70 o 
   0   4  27        4.65        9.85      9.91 o 
   2   4  27       22.36       14.56      8.73 o 
 -12   0  28        1.43       -6.29     22.08 o 
 -10   0  28        0.15       10.89     16.11 o 
  -8   0  28        2.82       -6.71     14.63 o 
  -6   0  28      560.35      464.58     70.28 o 
  -4   0  28       24.15        4.98      7.87 o 
  -2   0  28       52.52       56.39     22.76 o 
   0   0  28      322.23      303.76     28.37 o 
   2   0  28      184.97      202.05     16.75 o 
   4   0  28       43.90       55.21     16.22 o 
   6   0  28       89.38       50.62     16.65 o 
   8   0  28      136.45      106.51     22.68 o 
  10   0  28        0.12       -8.24     13.67 o 
 -11   1  28        1.04       10.79     15.36 o 
  -9   1  28       60.19       59.14     13.08 o 
  -7   1  28        7.97       16.18      9.32 o 
  -5   1  28       77.77       84.58     12.56 o 
  -3   1  28      443.07      415.37     35.43 o 
  -1   1  28      198.28      203.66     20.01 o 
   1   1  28       12.58       51.28      9.11 o 
   3   1  28        4.03        3.64      9.73 o 
   5   1  28      187.03      194.92     18.88 o 
   7   1  28       81.82       91.60     15.38 o 
   9   1  28       44.07       38.91     12.91 o 
 -10   2  28       66.42       80.84     16.51 o 
  -8   2  28       13.00       22.97     15.99 o 
  -6   2  28      169.55      142.93     20.65 o 
  -4   2  28       86.19      116.91     17.03 o 
  -2   2  28      260.51      280.63     28.79 o 
   0   2  28       16.70       13.77      7.44 o 
   2   2  28      163.55      114.38     20.25 o 
   4   2  28       51.84       29.89     12.99 o 
   6   2  28        4.80       -4.37     11.19 o 
   8   2  28        6.81       19.52     14.99 o 
  -7   3  28        8.94        6.52     15.76 o 
  -5   3  28        1.82        0.76     14.65 o 
  -3   3  28        0.74       -4.96     11.82 o 
  -1   3  28       14.16       12.77     10.51 o 
   1   3  28        4.25       17.13     11.08 o 
   3   3  28        0.43        9.29     11.81 o 
   5   3  28        0.04      -10.72     12.18 o 
 -11   1  29       31.33       39.68     15.14 o 
  -9   1  29       20.10       27.57     12.57 o 
  -7   1  29       72.63       53.49     11.03 o 
  -5   1  29       11.37       33.10     11.16 o 
  -3   1  29        3.07       35.84      7.81 o 
  -1   1  29       83.36       99.27      9.67 o 
   1   1  29        4.66       13.59      7.62 o 
   3   1  29       10.67        7.83      8.82 o 
   5   1  29       22.62       38.10     12.31 o 
   7   1  29       59.08       59.10     18.01 o 
   9   1  29        5.57        1.94     11.15 o 
 -10   2  29       30.15       23.45     18.27 o 
  -8   2  29       30.00       17.50     13.28 o 
  -6   2  29       87.51      103.74     17.67 o 
  -4   2  29      357.55      402.53     27.41 o 
  -2   2  29       45.92       50.44     12.03 o 
   0   2  29      140.39      158.40     13.07 o 
   2   2  29      332.30      272.68     24.94 o 
   4   2  29        8.78        0.29     10.63 o 
   6   2  29       45.46       48.14     14.34 o 
   8   2  29       34.62       39.66     15.96 o 
  -7   3  29        7.05       16.33     16.15 o 
  -5   3  29       10.13       -5.82     12.70 o 
  -3   3  29       11.52       16.04     15.11 o 
  -1   3  29        6.14       -2.98     11.78 o 
   1   3  29       69.55       46.41     10.72 o 
   3   3  29        2.41       -1.34      8.90 o 
   5   3  29        5.48        8.01     15.74 o 
 -10   0  30       51.38       48.62     24.42 o 
  -8   0  30        0.75        5.76     12.94 o 
  -6   0  30      269.18      265.38     23.41 o 
  -4   0  30      353.38      389.84     30.34 o 
  -2   0  30       94.54       78.20     16.90 o 
   0   0  30        0.99        9.43      9.83 o 
   2   0  30       21.44       12.54      9.18 o 
   4   0  30        0.85      -11.21     11.47 o 
   6   0  30        0.26        1.61     11.98 o 
   8   0  30       54.50       64.47     19.53 o 
 -11   1  30       17.79       65.97     42.47 o 
  -9   1  30      134.58      102.26     16.24 o 
  -7   1  30       30.25       29.00     11.26 o 
  -5   1  30      555.91      633.32     50.00 o 
  -3   1  30      766.15      715.43     63.86 o 
  -1   1  30      350.17      314.11     19.09 o 
   1   1  30      125.62      114.80     12.50 o 
   3   1  30       82.76       63.99     13.03 o 
   5   1  30      220.70      232.91     22.01 o 
   7   1  30       64.51       78.17     15.16 o 
   9   1  30       22.46       12.22     12.09 o 
  -8   2  30       15.47       25.62     16.60 o 
  -6   2  30       20.81       31.99     12.91 o 
  -4   2  30      199.45      206.48     20.94 o 
  -2   2  30       18.77       22.68     10.55 o 
   0   2  30       60.35       51.81      9.57 o 
   2   2  30       12.52       31.40     10.62 o 
   4   2  30        2.47        3.66     11.75 o 
   6   2  30        4.42       16.69     16.82 o 
  -7   3  30        2.25        6.95     14.07 o 
  -5   3  30       10.77       16.17     13.93 o 
  -3   3  30        0.23       -6.21     14.10 o 
  -1   3  30        0.01      -14.30     11.96 o 
   1   3  30        0.00       -1.50      9.23 o 
   3   3  30        0.04        0.18      9.89 o 
   5   3  30        0.29       -8.11     15.53 o 
  -9   1  31       68.51       55.54     17.05 o 
  -7   1  31       85.44       94.59     15.27 o 
  -5   1  31      300.89      359.75     57.46 o 
  -3   1  31      608.41      579.15     64.97 o 
  -1   1  31       21.00       34.69      9.40 o 
   1   1  31       60.20       59.90     10.82 o 
   3   1  31        7.88        7.10      7.20 o 
   5   1  31       50.83       88.12     16.04 o 
   7   1  31        2.83       12.51     11.17 o 
  -8   2  31        0.07        0.22     13.16 o 
  -6   2  31        4.12        7.37     12.39 o 
  -4   2  31        0.09        3.24      9.69 o 
  -2   2  31        1.46        0.99     10.60 o 
   0   2  31      115.20      105.39     11.09 o 
   2   2  31      175.58      193.62     17.76 o 
   4   2  31       21.12       12.53     12.20 o 
   6   2  31        3.63       15.86     12.93 o 
  -5   3  31       11.44       11.98     17.35 o 
  -3   3  31       12.69        5.21     14.49 o 
  -1   3  31        9.11        9.66     11.47 o 
   1   3  31        4.51       -6.08      9.08 o 
   3   3  31       41.88       34.92     16.99 o 
 -10   0  32       64.91       66.56     19.93 o 
  -8   0  32      145.05      138.39     22.16 o 
  -6   0  32        1.50       -1.53     22.17 o 
  -4   0  32       82.03       97.66     19.51 o 
  -2   0  32       80.59      102.83     16.02 o 
   0   0  32        5.85       -0.32      9.02 o 
   2   0  32       26.60       27.86     14.01 o 
   4   0  32        5.43       10.79     14.69 o 
   6   0  32       16.77        5.10     13.59 o 
   8   0  32        5.73       -5.44     13.84 o 
  -9   1  32       25.97       22.92     16.89 o 
  -7   1  32       11.71       12.27     11.92 o 
  -5   1  32      509.56      502.60     43.31 o 
  -3   1  32        3.24       46.76     15.91 o 
  -1   1  32       13.15       16.15      8.69 o 
   1   1  32        9.40        7.59      8.00 o 
   3   1  32       20.31       31.62      9.57 o 
   5   1  32       24.45       32.50     12.64 o 
   7   1  32       19.94       22.19     12.20 o 
  -8   2  32       99.23       96.07     22.04 o 
  -6   2  32      116.99       94.96     23.80 o 
  -4   2  32       66.24      106.06     29.68 o 
  -2   2  32        0.01        4.95     10.05 o 
   0   2  32       29.32       33.44      8.44 o 
   2   2  32      106.30      124.80     16.20 o 
   4   2  32       39.93       19.77     13.32 o 
   6   2  32       33.55       44.68     15.32 o 
  -5   3  32        0.22       10.72     15.02 o 
  -3   3  32        8.60        8.78     14.84 o 
  -1   3  32        2.65       12.60     10.87 o 
   1   3  32        2.78        4.39      9.54 o 
   3   3  32        0.76        4.78     10.31 o 
  -9   1  33        0.59       21.10     14.46 o 
  -7   1  33        3.10        6.45     14.38 o 
  -5   1  33       13.83       59.26     13.88 o 
  -3   1  33      249.43      273.87     35.67 o 
  -1   1  33      100.51       80.56     12.24 o 
   1   1  33       10.19        5.90      8.09 o 
   3   1  33      136.45      134.57     14.28 o 
   5   1  33       13.75       20.17     10.92 o 
   7   1  33       13.68        9.20     10.71 o 
  -8   2  33       10.12       24.32     16.76 o 
  -6   2  33        0.68        6.83     13.42 o 
  -4   2  33       12.69       27.82     12.10 o 
  -2   2  33      129.77      109.74     15.26 o 
   0   2  33       40.52       50.43     11.15 o 
   2   2  33       28.52       56.09     13.46 o 
   4   2  33        7.97       30.63     14.41 o 
   6   2  33       37.60       48.86     16.04 o 
  -3   3  33        0.12       -5.37     11.40 o 
  -1   3  33        2.07       13.82     11.27 o 
   1   3  33       19.71       20.42     11.15 o 
  -8   0  34       32.80       50.79     33.46 o 
  -6   0  34        0.01        7.30     24.46 o 
  -4   0  34        1.15        4.82     16.19 o 
  -2   0  34       17.04       20.69     13.26 o 
   0   0  34        0.03        7.30     13.84 o 
   2   0  34        0.18       -3.31     11.64 o 
   4   0  34       12.24        3.14     14.44 o 
   6   0  34        2.43       -1.87     14.61 o 
  -9   1  34       17.09       16.35     16.73 o 
  -7   1  34        2.07        6.76     14.17 o 
  -5   1  34       49.82       47.40     13.15 o 
  -3   1  34      645.35      704.72    105.70 o 
  -1   1  34        4.26        5.79      9.19 o 
   1   1  34        6.57        0.98      8.22 o 
   3   1  34       53.08       45.91     10.91 o 
   5   1  34       15.13        9.64     10.44 o 
  -6   2  34        9.30        3.03     13.92 o 
  -4   2  34        0.21       10.82     12.06 o 
  -2   2  34       14.02       31.81     11.92 o 
   0   2  34        0.09        3.53     13.86 o 
   2   2  34       13.05       22.45     11.31 o 
   4   2  34        1.02       17.32     14.16 o 
  -1   3  34        0.59       16.34     14.03 o 
  -7   1  35        3.62        5.32     13.19 o 
  -5   1  35      108.67      106.95     29.30 o 
  -3   1  35       24.40       57.01     17.72 o 
  -1   1  35        0.91       28.22     31.54 o 
   1   1  35       53.40       48.79     11.48 o 
   3   1  35       29.73       21.85     10.03 o 
   5   1  35       10.37        9.90     11.25 o 
  -6   2  35        1.91        2.86     15.06 o 
  -4   2  35       12.53       18.44     11.68 o 
  -2   2  35       45.20       47.76     22.01 o 
   0   2  35       51.98       31.13     15.54 o 
   2   2  35        3.62       -5.41     10.22 o 
   4   2  35      117.17      127.95     17.67 o 
  -8   0  36      186.78      177.00     45.95 o 
  -6   0  36      300.17      306.19     46.63 o 
  -4   0  36     1871.87     2105.02    104.30 o 
  -2   0  36      225.13      257.35     38.48 o 
   0   0  36       26.81       24.21     15.80 o 
   2   0  36       72.73       65.23     19.53 o 
   4   0  36       32.65       54.44     18.94 o 
   6   0  36        4.12       18.86     16.22 o 
  -7   1  36        2.62       -1.61     22.00 o 
  -5   1  36       11.94       21.84     21.14 o 
  -3   1  36      100.31      131.67     22.40 o 
  -1   1  36        6.84       10.02     10.38 o 
   1   1  36        2.39        9.04      9.22 o 
   3   1  36        1.86       -0.88     10.94 o 
   5   1  36        1.91       -4.12     10.50 o 
  -4   2  36       20.17       17.49     12.19 o 
  -2   2  36        3.96        6.47     16.79 o 
   0   2  36        0.75        0.91     13.14 o 
   2   2  36        9.42        0.57      9.47 o 
  -7   1  37        9.10       13.16     30.83 o 
  -5   1  37        1.35       12.79     17.72 o 
  -3   1  37        0.39       14.70     16.68 o 
  -1   1  37        4.20        1.17     10.00 o 
   1   1  37       34.11       27.06     10.69 o 
   3   1  37        5.83        5.16     11.19 o 
  -4   2  37        1.23        3.16     19.01 o 
  -2   2  37        7.62       11.41     17.96 o 
   0   2  37        6.26        7.62     14.35 o 
  -2   0  38      563.28      576.45     57.42 o 
   0   0  38       14.35        9.00     17.07 o 
   2   0  38        1.83       20.13     15.97 o 
   4   0  38        0.88       -3.40     15.03 o 
  -5   1  38       11.28        6.72     21.66 o 
  -3   1  38       23.17       34.46     17.00 o 
  -1   1  38        5.44       22.73     11.34 o 
   1   1  38       16.42        6.57     11.30 o 
   3   1  38        0.01       18.75     12.40 o 
  -3   1  39       22.40       25.07     18.91 o 
  -1   1  39        0.25        6.33     14.41 o 
   1   1  39        0.73        2.74     11.30 o 
  -2   0  40      162.44      184.82     36.44 o 
   0   0  40       24.49       40.77     21.15 o 
  -1   1  40       36.38       40.09     30.49 o 
                                                 
